# Supplementary material for: Genomic data is missing for many highly invasive species, restricting our preparedness for escalating incursion rates
Source: Sci Rep. 2022 Aug 17;12:13987. doi: 10.1038/s41598-022-17937-y (PMC9385848; doi:10.1038/s41598-022-17937-y)
Supplement: Supplementary file 1 — Supplementary Information. [file 41598_2022_17937_MOESM1_ESM.xlsx]

## Sheet: Population Genetics
Population genetics (Web of Science + PubMed)	This sheet has information for whether population genetic data exists and whether it has been used in an invasive context for each species on the "ICUN 100 worst invasive alien species list".
Species name	Common name	Taxonomic group	Does population genetic data exist?	Has it been used in an invasive species context?	Total no. documents	Total no. relevant docs.
Lithobates catesbeianus	Bullfrog	Amphibian	Yes	Yes	6	3
Rhinella marina	Cane toad	Amphibian	Yes	Yes	13	4
Eleutherodactylus coqui	Caribbean tree frog	Amphibian	Yes	Yes	4	3
Acridotheres tristis	Common myna	Bird	Yes	No	4	1
Pycnonotus cafer	Red-vented bulbul	Bird	Yes	No	0	0
Sturnus vulgaris	European starling	Bird	Yes	Yes	20	8
Clarias batrachus	Walking catfish	Fish	Yes	No	27	4
Cyprinus carpio	Common carp	Fish	Yes	Yes	229	16
Gambusia affinis	Gambusia	Fish	Yes	Yes	65	19
Lates niloticus	Nile perch	Fish	Yes	Yes	12	4
Micropterus salmoides	Largemouth bass	Fish	Yes	Yes	56	6
Oncorhynchus mykiss	Rainbow trout	Fish	Yes	Yes	535	66
Oreochromis mossambicus	Mozambique tilapia	Fish	Yes	Yes	23	6
Salmo trutta	Brown trout	Fish	Yes	Yes	419	104
Achatina fulica	Giant African snail	Invertebrate	Yes	No	7	0
Aedes albopictus	Tiger mosquito	Invertebrate	Yes	Yes	112	29
Anopheles quadrimaculatus	Common malaria mosquito	Invertebrate	Yes	Yes	7	1
Anoplolepis gracilipes	Yellow crazy ant	Invertebrate	Yes	Yes	13	7
Anoplophora glabripennis	Asian long-horned beetle	Invertebrate	Yes	Yes	11	6
Asterias amurensis	Flatbottom seastar	Invertebrate	Yes	Yes	9	2
Bemisia tabaci	Cotton whitefly	Invertebrate	Yes	Yes	124	43
Carcinus maenas	European shore crab	Invertebrate	Yes	Yes	32	9
Cercopagis pengoi	Fishhook waterflea	Invertebrate	Yes	Yes	4	2
Cinara cupressi	Cypress aphid	Invertebrate	No	No	0	0
Coptotermes formosanus	Formosan subterranean termite	Invertebrate	Yes	Yes	29	2
Dreissena polymorpha	Zebra mussel	Invertebrate	Yes	Yes	35	7
Eriocheir sinensis	Chinese freshwater edible crab	Invertebrate	Yes	Yes	33	3
Euglandina rosea	Cannibal snail	Invertebrate	No	No	1	0
Linepithema humile	Argentine ant	Invertebrate	Yes	Yes	37	4
Lymantria dispar	Spongy moth	Invertebrate	Yes	Yes	45	8
Mnemiopsis leidyi	Warty comb jelly	Invertebrate	Yes	Yes	12	6
Mytilus galloprovincialis	Blue mussel	Invertebrate	Yes	Yes	122	38
Pheidole megacephala	Big-headed ant	Invertebrate	Yes	Yes	3	1
Platydemus manokwari	Snail-eating flatworm	Invertebrate	No	No	0	0
Pomacea canaliculata	Apple snail	Invertebrate	Yes	Yes	20	4
Potamocorbula amurensis	Asian clam	Invertebrate	Yes	Yes	9	3
Solenopsis invicta	Red imported fire ant	Invertebrate	Yes	Yes	46	12
Trogoderma granarium	Khapra beetle	Invertebrate	No	No	5	0
Vespula vulgaris	Common wasp	Invertebrate	Yes	Yes	8	1
Wasmannia auropunctata	Little fire ant	Invertebrate	Yes	Yes	17	8
Aphanomyces astaci	Crayfish plague	Macro-fungi	Yes	Yes	29	5
Batrachochytrium dendrobatidis	Chytrid frog fungi	Macro-fungi	Yes	Yes	28	6
Cryphonectria parasitica	Chestnut blight	Macro-fungi	Yes	Yes	45	14
Ophiostoma ulmi sensu lato	Dutch elm disease	Macro-fungi	No	No	15	0
Phytophthora cinnamomi	Cinnamon fungus	Macro-fungi	Yes	Yes	30	5
Capra hircus	Domestic goat	Mammal	Yes	No	131	6
Cervus elaphus	Red deer	Mammal	Yes	Yes	259	74
Felis catus	Domestic cat	Mammal	Yes	Yes	196	9
Herpestes javanicus	Small indian mongoose	Mammal	Yes	Yes	10	4
Macaca fascicularis	Crab-eating macaque	Mammal	Yes	Yes	80	17
Mus musculus	Field mouse	Mammal	Yes	Yes	329	52
Mustela erminea	Stoat	Mammal	Yes	Yes	15	3
Myocastor coypus	Copyu	Mammal	Yes	Yes	10	5
Oryctolagus cuniculus	European rabbit	Mammal	Yes	Yes	85	12
Rattus rattus	Black rat	Mammal	Yes	Yes	75	20
Sciurus carolinensis	Gray squirrel	Mammal	Yes	Yes	14	4
Sus scrofa	Wild boar	Mammal	Yes	Yes	475	27
Trichosurus vulpecula	Brushtail possum	Mammal	Yes	Yes	22	6
Vulpes vulpes	European red fox	Mammal	Yes	Yes	113	31
Banana bunchy top virus	Banana bunchy top virus	Micro-organism	Yes	Yes	1	1
Plasmodium relictum	Avian malaria	Micro-organism	Yes	Yes	40	3
Acacia Mearnsii	Black wattle	Plant	Yes	Yes	8	2
Ardisia elliptica	Shoebutton ardisia	Plant	No	No	0	0
Arundo donax	Giant reed	Plant	Yes	Yes	4	4
Caulerpa taxifolia	Killer alga	Plant	Yes	No	5	2
Cecropia peltata	Trumpet tree	Plant	No	No	0	0
Chromolaena odorata	Bitterbush	Plant	Yes	Yes	4	1
Cinchona pubescens	Red cinchona	Plant	No	No	0	0
Clidemia hirta	Clidemia hirta	Plant	Yes	Yes	1	1
Eichhornia crassipes	Floating water hyacinth	Plant	Yes	Yes	9	1
Euphorbia esula	Leafy spurge	Plant	No	No	4	0
Hedychium gardnerianum	Kahili ginger	Plant	No	No	0	0
Hiptage benghalensis	Hiptage benghalensis	Plant	No	No	0	0
Imperata cylindrica	Cogon grass	Plant	Yes	Yes	6	2
Lantana camara	West Indian latana	Plant	Yes	Yes	7	3
Leucaena leucocephala	River tamarind	Plant	No	No	3	0
Ligustrum robustum	Common privet	Plant	No	No	1	0
Lythrum salicaria	Purple loosetrife	Plant	Yes	Yes	1	1
Melaleuca quinquenervia	Broad leaved paperbark tree	Plant	Yes	Yes	2	1
Miconia calvescens	Velvet tree	Plant	Yes	Yes	3	2
Mikania micrantha	american rope	Plant	Yes	Yes	13	7
Mimosa pigra	Bashful plant	Plant	Yes	Yes	1	1
Morella faya	Fire tree	Plant	Yes	No	1	1
Opuntia stricta	Araluen pear	Plant	No	No	0	0
Pinus pinaster	Maritime pine	Plant	Yes	Yes	88	15
Polygonum cuspidatum	Donkey rhubarb	Plant	Yes	No	5	1
Prosopis glandulosa	Honey mesquite	Plant	Yes	Yes	1	1
Psidium cattleianum	Strawberry guava	Plant	Yes	Yes	1	1
Pueraria montana	Kudzu	Plant	Yes	Yes	8	1
Rubus ellipticus	Asian wild raspberry	Plant	No	No	3	0
Salvinia molesta	African payal	Plant	No	No	1	0
Schinus terebinthifolius	Baie rose	Plant	Yes	Yes	5	4
Spartina anglica	Common cord grass	Plant	Yes	Yes	5	1
Spathodea campanulata	African tulip tree	Plant	No	No	1	0
Sphagneticola trilobata	Bay biscayne creeping oxeye	Plant	No	No	2	0
Tamarix ramosissima	Salt cedar	Plant	Yes	Yes	6	3
Ulex europaeus	Gorse	Plant	Yes	Yes	5	1
Undaria pinnatifida	Wakame	Plant	Yes	Yes	26	4
Boiga irregularis	Brown treesnake	Reptile	Yes	Yes	6	1
Trachemys scripta elegans	Red-eared slider	Reptile	Yes	Yes	7	1
				Total:	4399	807

## Sheet: Data_PopGenetics
Data Info	This sheet describes each study that was identified as having relevance to population genetics in the literature searches. It includes the objective of the study, whether it is in an invasive or non-invasive context (and which category), sample metrics, number of SNPs identified, method notes, and citation.
Species	Objective	Context (invasive/non)	Category (i, ii, iii)	Notes about data type/methods	Citation	DOI	Title of research
Lithobates catesbeianus	Evolutionary history	Inv	2	Partial sequence of mitochondrial cytochrome b gene	Ficetola et al. 2008	10.1111/j.1365-294X.2007.03622.x	Population genetics reveals origin and number of founders in a biological invasion
Lithobates catesbeianus	Population genetics	Inv	1	Partial sequence of mitochondrial cytochrome b gene	Funk et al. 2011	10.1007/s10530-010-9855-z	Population genetics of introduced bullfrogs, Rana (Lithobates) catesbeianus, in the Willamette Valley, Oregon, USA
Lithobates catesbeianus	Invasion genetics	Inv	2	mtDNA and microsatellites	Bingham et al. 2021	10.3955/046.094.0302	A Small Proportion of Breeders Drive American Bullfrog Invasion of the Yellowstone River Floodplain, Montana
Rhinella marina	Evolutionary history	Inv	2	Nine fast evolving microsatellites	Bessa-Silva et al. 2016	10.1371/journal.pone.0152492	Patterns of Genetic Variability in Island Populations of the Cane Toad (Rhinella marina) from the Mouth of the Amazon
Rhinella marina	Signatures of selection	Inv	3	Microsatellite markers	Lillie et al. 2018	10.1071/WR17055	Variation in Major Histocompatibility Complex diversity in invasive cane toad populations
Rhinella marina	Genetic differentiation	Inv	2	Seven microsatellite markers	Leblois et al. 2000	10.1046/j.1365-294x.2000.01091.x	Absence of evidence for isolation by distance in an expanding cane toad (Bufo marinus) population: an individual-based analysis of microsatellite genotypes
Rhinella marina	Invasion genetics	Inv	2	Microsatellite genotypes	Estoup et al. 2010	10.1111/j.1755-0998.2010.02882.x	Combining genetic, historical and geographical data to reconstruct the dynamics of bioinvasions: application to the cane toad Bufo marinus
Eleutherodactylus coqui	Population genetics	Inv	2	Six to nine polymorphic microsatellite loci	Peacock et al. 2009	10.1111/j.1365-294X.2009.04308.x	Strong founder effects and low genetic diversity in introduced populations of Coqui frogs
Eleutherodactylus coqui	Signatures of selection	Inv	3	Neutral microsatellite loci	O'Neill et al. 2012	10.1098/rsbl.2012.0312	Cast adrift on an island: introduced populations experience an altered balance between selection and drift
Eleutherodactylus coqui	Population genetics	Inv	1	Seven microsatellite markers	Everman & Klseindki, 2013	10.1111/jbi.12146	Human-facilitated jump dispersal of a non-native frog species on Hawai'i Island
Acridotheres tristis	Genetic diversity	Non	0	21 polymorphic loci	Fleischer et al. 1991	-	GENETIC-VARIATION WITHIN AND AMONG POPULATIONS OF THE COMMON MYNA (ACRIDOTHERES-TRISTIS) IN HAWAII
Sturnus vulgaris	Signatures of selection	Inv	3	Microsatellites and mtDNA	Rollins et al. 2015	10.1093/czoolo/61.3.505	Is there evidence of selection in the dopamine receptor D4 gene in Australian invasive starling populations?
Sturnus vulgaris	Evolutionary history	Inv	1	mtDNA	Rollins et al. 2011	10.1111/j.1365-294X.2011.05101.x	Mitochondrial DNA offers unique insights into invasion history of the common starling
Sturnus vulgaris	Invasion genetics	Inv	1	mtDNA	Bodt et al. 2020	10.1002/ece3.6679	Contrasting mitochondrial diversity of European starlings (Sturnus vulgaris) across three invasive continental distributions
Sturnus vulgaris	Population genetics	Non	0	Allozyme frequencies	Cabe, 1999	10.2307/1370014	Dispersal and population structure in the European Starling
Sturnus vulgaris	Genetic diversity	Inv	2	mtDNA	Fiorini et al. 2021	10.1007/s10530-021-02653-x	A recent invasive population of the European starling sturnus vulgaris has lower genetic diversity and higher fluctuating asymmetry than primary invasive and native populations
Sturnus vulgaris	Population genetics	Inv	1	11 microsatellites	Rollins et al. 2009	10.1111/j.1365-294X.2009.04132.x	Invasive species can't cover their tracks: using microsatellites to assist management of starling (Sturnus vulgaris) populations in Western Australia
Sturnus vulgaris	Signatures of selection	Non	0	37 microsatellites	Loyau et al. 2005	10.1111/j.1471-8286.2005.00868.x	Cross-amplification of polymorphic microsatellites reveals extra-pair paternity and brood parasitism in Sturnus vulgaris
Sturnus vulgaris	Signatures of selection/Plasticity	Inv	3	SNP variants associated with phenotypes	Stuart et al. 2022	10.3389/fgene.2022.824424	Genetics and Plasticity Are Responsible for Ecogeographical Patterns in a Recent Invasion
Clarias batrachus	Population structure	Non	0	mtDNA markers	Khedkar et al. 2016	10.3109/19401736.2014.945524	Genetic structure of populations and conservation issues relating to an endangered catfish, Clarias batrachus, in India
Clarias batrachus	Population structure	Non	0	Cytochrome b sequence data	Lee & Sulaiman, 2015	10.11646/zootaxa.3962.1.11	Genetic identification and structure of Clarias batrachus (Linnaeus, 1758) from Southeast Asia using a mitochondrial DNA marker
Clarias batrachus	Population structure	Non	0	22 microsatellite markers	Tiknaik et al. 2020	10.1007/s10528-020-09963-0	Microsatellite Genotyping Corroborated Loss of Genetic Diversity in Clarias batrachus as a Result of Lack of Regulatory Reforms in Aquaculture
Clarias batrachus	Population structure	Non	0	7 dinucleotide microsatellite loci	Islam et al. 2007	10.1007/s10528-007-9102-1	Genetic structure of different populations of walking catfish (Clarias batrachus L.) in bangladesh
Gambusia affinis	Genetic diversity	Inv	1	Five polymorphic nuclear microsatellites	Ayres et al. 2012	10.1071/MF11279	Genetic structure and diversity of introduced eastern mosquitofish (Gambusia holbrooki) in south-eastern Australia
Gambusia affinis	Population genetics	Non	0	Allozyme electrophoresis	Roark et al. 2001	10.1023/A:1016669427624	Population genetic structure of the western mosquitofish, Gambusia affinis, in a highly channelized portion of the San Antonio River in San Antonio, TX
Gambusia affinis	Evolutionary history	Inv	3	15 nuclear satellites	Santi et al. 2020	10.1016/j.scitotenv.2020.137908	A century later: Adaptive plasticity and rapid evolution contribute to geographic variation in invasive mosquito fish
Gambusia affinis	Population structure/evolutionary history	Non	0	10 allozyme and 3 microsatellite loci	McElroy et al. 2011	10.1093/jhered/esr088	Temporal Population Genetic Structure of Eastern Mosquitofish in a Dynamic Aquatic Landscape
Gambusia affinis	Population genetics	Inv	1	5 polymorphic microsatellite loci and two mitochondrial genes	Ayres et al. 2010	10.1007/s10530-010-9766-z	Low diversity and high levels of population genetic structuring in introduced eastern mosquitofish (Gambusia holbrooki) in the greater Melbourne area, Australia
Gambusia affinis	Adaptation	Non	0	Seven microsatellite markers	Regmi et al. 2016	10.1007/s10750-016-2786-7	Salinity and hydrological barriers have little influence on genetic structure of the mosquitofish in a coastal landscape shaped by climate change
Gambusia affinis	Genetic diversity	Non	0	Allozyme variability at 16 loci	Stockwell et al. 1996	10.1046/j.1523-1739.1996.10041133.x	Translocations and the preservation of allelic diversity
Gambusia affinis	Evolutionary history	Inv	1	10 microsatellite loci	Purcell et al. 2012	10.1007/s10530-012-0213-1	Evaluation of the introduction history and genetic diversity of a serially introduced fish population in New Zealand
Gambusia affinis	Evolutionary history	Non	0	8 polymorphic microsatellite loci	Spencer et al. 2000	10.1046/j.1365-294x.2000.01031.x	Experimental evaluation of the usefulness of microsatellite DNA for detecting demographic bottlenecks
Gambusia affinis	Population genetics	Non	0	12 polymorphic microsatellite loci	DeWitt et al. 2022	10.1038/s41437-021-00487-w	Population genetics and independently replicated evolution of predator-associated burst speed ecophenotypy in mosquitofish
Gambusia affinis	Genetic diversity	Non	0	Three polymorphic loci	Zane et al. 1999	-	Microsatellite assessment of multiple paternity in natural populations of a live bearing fish, Gambusia holbrooki
Gambusia affinis	Population structure	Inv	3	GPI-2 locus and eleven microsatellite loci	Diez-del-Molino et al. 2018	10.1016/j.scitotenv.2018.05.003	Effects of water pollution and river fragmentation on population genetic structure of invasive mosquitofish
Gambusia affinis	Adaptive evolution	Inv	3	Microsatellites	Zeng et al. 2017	10.1007/s10750-017-3125-3	Multiple paternity and reproduction opportunities for invasive mosquitofish
Gambusia affinis	Hybridization	Non	0	mtDNA and allozyme markers	Scribner & Avise, 1993	10.1111/j.1365-294X.1993.tb00103.x	CYTONUCLEAR GENETIC ARCHITECTURE IN MOSQUITOFISH POPULATIONS AND THE POSSIBLE ROLES OF INTROGRESSIVE HYBRIDIZATION
Gambusia affinis	Population genetics	Non	0	Allozyme markers	Leberg, 1992	10.2307/2409866	EFFECTS OF POPULATION BOTTLENECKS ON GENETIC DIVERSITY AS MEASURED BY ALLOZYME ELECTROPHORESIS
Gambusia affinis	Population genetics	Non	0	Allozyme markers	Richards & Leberg, 1996	10.1046/j.1523-1739.1996.10030832.x	Temporal changes in allele frequencies and a population's history of severe bottlenecks
Gambusia affinis	Population genetics	Inv	1	Microsatellite loci	Diez-del-Molino et al. 2013	10.1371/journal.pone.0082501	Gene Flow and Maintenance of Genetic Diversity in Invasive Mosquitofish (Gambusia holbrooki)
Gambusia affinis	Population structure	Inv	2	Six microsatellite loci	Sanz et al. 2013	10.1007/s10530-013-0456-5	Genetic characterization of the invasive mosquitofish (Gambusia spp.) introduced to Europe: population structure and colonization routes
Gambusia affinis	Adaptation	Non	0	Amplified fragment length polymorphism	Seebacher et al. 2012	10.1111/j.1365-2435.2012.02052.x	Capacity for thermal acclimation differs between populations and phylogenetic lineages within a species
Lates niloticus	Evolutionary history	Non	0	mtDNA	Mwanja et al. 2014	10.1186/1810-522X-52-59	Evolutionary history of Nile perch Lates sp inferred from mitochondrial DNA variation analyses
Lates niloticus	Population genetics	Inv	1	Allozyme data	Hauser et al. 1998	10.1046/j.1365-294x.1998.00399.x	Genetic affinities of an introduced predator: Nile perch in Lake Victoria, East Africa
Lates niloticus	Population structure	Non	0	19 polymorphic microsatellite	Basiita et al. 2018	10.1371/journal.pone.0200001	Gene flow and genetic structure in Nile perch, Lates niloticus, from African freshwater rivers and lakes
Lates niloticus	Population structure	Inv	2	Nine polymorphic microsatellites	Mwanja et al. 2014	10.3377/004.049.0213	Microsatellite DNA analyses reveal population subdivisions among the recently introduced Nile perch (Lates spp.) in Lake Victoria
Oreochromis mossambicus	Phylogeography	Non	0	mtDNA	D'Amato et al. 2007	10.1007/s10592-006-9186-x	Hybridization and phylogeography of the Mozambique tilapia Oreochromis mossambicus in southern Africa evidenced by mitochondrial and microsatellite DNA genotyping
Oreochromis mossambicus	Genetic diversity	Non	0	mtDNA	McKinna et al. 2010	10.1111/j.1365-2109.2010.02539.x	An investigation of the possible causes for the loss of productivity in genetically improved farmed tilapia strain in Fiji: inbreeding versus wild stock introgression
Oreochromis mossambicus	Genetic diversity	Non	0	24 allozyme loci and 31 RAPD	Appleyard & Mather, 2000	10.1046/j.1365-2109.2000.00464.x	Investigation into the mode of inheritance of allozyme and random amplified polymorphic DNA markers in tilapia Oreochromis mossambicus (Peters)
Oreochromis mossambicus	Genetic diversity	Non	0	Microsatellite	Simbine et al. 2014	10.1111/jai.12390	The genetic diversity of wild Oreochromis mossambicus populations from the Mozambique southern watersheds as evaluated by microsatellites
Oreochromis mossambicus	Population structure	Inv	3	423 AFLP	Firmat et al. 2013	10.1371/journal.pone.0063880	Successive Invasion-Mediated Interspecific Hybridizations and Population Structure in the Endangered Cichlid Oreochromis mossambicus
Oreochromis mossambicus	Adaptive evolution	Non	0	20 microsatellites	Cnaani et al. 2003	10.1016/S0044-8486(03)00163-7	Detection of a chromosomal region with two quantitative trait loci, affecting cold tolerance and fish size, in an F-2 tilapia hybrid
Cercopagis pengoi	Evolutionary history	Inv	1	mtDNA	Cristescu et al. 2001	10.4319/lo.2001.46.2.0224	An invasion history for Cercopagis pengoi based on mitochondrial gene sequences
Cercopagis pengoi	Evolutionary history	Non	0	mtDNA	Makarewicz et al. 2001	10.1016/S0380-1330(01)70620-X	Distribution, fecundity, and genetics of Cercopagis pengoi (Ostroumov) (Crustacea, Cladocera) in Lake Ontario
Oncorhynchus mykiss	Evolutionary history	Non	0	mtDNA	McCusker et al. 2000	10.1046/j.1365-294X.2000.01121.x	Mitochondrial DNA variation in rainbow trout (Oncorhynchus mykiss) across its native range: testing biogeographical hypotheses and their relevance to conservation
Oncorhynchus mykiss	Introgression	Non	0	Nine nuclear SNPs and a mitochondrial SNP	Simmons et al. 2010	10.1577/T08-245.1	Introgressive Hybridization of Redband Trout in the Upper McCloud River Watershed
Oncorhynchus mykiss	Population structure	Inv	1	mtDNA	Dueck & Danzmann, 1996	10.1139/cjfas-53-9-2100	Matriarchal population structure of introduced rainbow trout (Oncorhynchus mykiss) in the Lake Ontario watershed
Oncorhynchus mykiss	Genetic variation	Non	0	Microsatellite loci	Pavlov et al. 2011	10.1134/S1022795411100139	Analysis of Microsatellite Variation in the Rainbow Trout Parasalmo (Oncorhynchus) mykiss from Kamchatka
Oncorhynchus mykiss	Genetic variation	Inv	2	mtDNA	Colihueque et al. 2020	10.3389/fgene.2019.01212	Genetic Differentiation and Origin of Naturalized Rainbow Trout Populations From Southern Chile, Revealed by the mtDNA Control Region Marker
Oncorhynchus mykiss	Population structure	Non	0	mtDNA	Lee et al. 2012	10.1002/rra.1556	IMPORTANCE OF TRIBUTARY STREAMS FOR RAINBOW TROUT REPRODUCTION: INSIGHTS FROM A SMALL STREAM IN GEORGIA AND A BI-GENOMIC APPROACH
Oncorhynchus mykiss	Introgression	Non	0	133 polymorphic AFLP markers	Young et al. 2001	10.1046/j.1365-294X.2001.01247.x	Genetic characterization of hybridization and introgression between anadromous rainbow trout (Oncorhynchus mykiss irideus) and coastal cutthroat trout (O-clarki clarki)
Oncorhynchus mykiss	Evolutionary history	Non	0	95 SNPs	Pearse et al. 2014	10.1098/rspb.2014.0012	Rapid parallel evolution of standing variation in a single, complex, genomic region is associated with life history in steelhead/rainbow trout
Oncorhynchus mykiss	Introgression	Inv	2	Nine diagnostic nuclear DNA markers and one diagnostic mitochondrial DNA	Ostberg & Rodriguez, 2006	10.1577/T05-209.1	Hybridization and cytonuclear associations among native westslope cutthroat trout, introduced rainbow trout, and their hybrids within the Stehekin River drainage, North Cascades National Park
Oncorhynchus mykiss	Introgression	Inv	2	mtDNA	Rubidge et al. 2001	10.1006/jfbi.2001.1761	A molecular analysis of hybridization between native westslope cutthroat trout and introduced rainbow trout in southeastern British Columbia, Canada
Oncorhynchus mykiss	Introgression	Inv	2	mtDNA and seven nuclear DNA markers	Gunnell et al. 2008	10.1007/s10592-007-9302-6	Geographic patterns of introgressive hybridization between native Yellowstone cutthroat trout (Oncorhynchus clarkii bouvieri) and introduced rainbow trout (O-mykiss) in the South Fork of the Snake River watershed, Idaho
Oncorhynchus mykiss	Evolutionary history	Non	0	mtDNA and allozymes at 73 loci	Thrower et al. 2004	10.1023/B:EBFI.0000022880.52256.92	A comparison of genetic variation between an anadromous steelhead, Oncorhynchus mykiss, population and seven derived populations sequestered in freshwater for 70 years
Oncorhynchus mykiss	Genetic variation	Non	0	31 mitochondrial genotypes and 50 nuclear alleles	Bagley & Gall, 1999	10.1046/j.1365-294x.1998.00413.x	Mitochondrial and nuclear DNA sequence variability among populations of rainbow trout (Oncorhynchus mykiss)
Oncorhynchus mykiss	Introgression	Inv	2	mtDNA	Escalante et al. 2014	10.1007/s10592-014-0599-7	Genetic introgression of cultured rainbow trout in the Mexican native trout complex
Oncorhynchus mykiss	Selective introgression	Inv	3	mtDNA	Rubidge & Taylor, 2004	10.1111/j.1365-294X.2004.02355.x	Hybrid zone structure and the potential role of selection in hybridizing populations of native westslope cutthroat trout (Oncorhynchus clarki lewisi) and introduced rainbow trout (O-mykiss)
Oncorhynchus mykiss	Introgression	Inv	2	Allozyme markers and mtDNA	Dowling & Childs, 1992	10.1046/j.1523-1739.1992.06030355.x	IMPACT OF HYBRIDIZATION ON A THREATENED TROUT OF THE SOUTHWESTERN UNITED-STATES
Oncorhynchus mykiss	Population structure	Inv	1	mtDNA	Rossi et al. 2004	10.1139/F04-056	The origin of introduced rainbow trout (Oncorhynchus mykiss) in the Santa Cruz River, Patagonia, Argentina, as inferred from mitochondrial DNA
Oncorhynchus mykiss	Population structure	Non	0	10 microsatellite loci	Wellband et al. 2012	10.1080/00028487.2012.667040	Fine-Scale Population Genetic Structure and Dispersal of Juvenile Steelhead in the Bulkley-Morice River, British Columbia
Oncorhynchus mykiss	Introgression	Inv	2	Population genetic data	Al-Chokhachy et al. 2014	10.1080/02755947.2014.901259	Quantifying the Effectiveness of Conservation Measures to Control the Spread of Anthropogenic Hybridization in Stream Salmonids: a Climate Adaptation Case Study
Oncorhynchus mykiss	Genetic diversity	Non	0	Seven microsatellite markers	Heath et al. 2002	10.1046/j.1365-294X.2002.01434.x	Temporal change in genetic structure and effective population size in steelhead trout (Oncorhynchus mykiss)
Oncorhynchus mykiss	Population structure	Non	0	mtDNA	Pearse et al. 2011	10.1007/s10592-010-0175-8	Disruption of historical patterns of isolation by distance in coastal steelhead
Oncorhynchus mykiss	Population genetics	Non	0	16 microsatellite loci	Pearse et al. 2007	10.1007/s10641-006-9135-z	Population genetics of steelhead (Oncorhynchus mykiss) in the Klamath River
Oncorhynchus mykiss	Evolutionary history	Non	0	Population genetic data	Pearse et al. 2009	10.1093/jhered/esp040	Over the Falls? Rapid Evolution of Ecotypic Differentiation in Steelhead/Rainbow Trout (Oncorhynchus mykiss)
Oncorhynchus mykiss	Population genetics	Inv	1	mtDNA	Stankovic et al. 2016	0.1007/s10750-015-2577-6	Origin and introduction history of self-sustaining rainbow trout populations in Europe as inferred from mitochondrial DNA and a Y-linked marker
Oncorhynchus mykiss	Adaptation	Non	0	151 putitively neutral and 29 candidate SNPs	Hand et al. 2016	10.1111/mec.13517	Climate variables explain neutral and adaptive variation within salmonid metapopulations: the importance of replication in landscape genetics
Oncorhynchus mykiss	Population structure	Non	0	mtDNA	Ovenden et al. 1993	10.1016/0044-8486(93)90297-C	MITOCHONDRIAL-DNA NUCLEOTIDE-SEQUENCE VARIATION IN ATLANTIC SALMON (SALMO-SALAR), BROWN TROUT (SALMO-TRUTTA), RAINBOW-TROUT (ONCORHYNCHUS-MYKISS) AND BROOK TROUT (SALVELINUS-FONTINALIS) FROM TASMANIA, AUSTRALIA
Oncorhynchus mykiss	Population structure	Inv	2	SNPs	Canales-Aguirre et al. 2018	10.1002/ece3.3574	Contrasting genetic metrics and patterns among naturalized rainbow trout (Oncorhynchus mykiss) in two Patagonian lakes differentially impacted by trout aquaculture
Oncorhynchus mykiss	Evolutionary history	Non	0	25 candidate markers	Willis et al. 2020	10.1111/eva.13088	Steelhead (Oncorhynchus mykiss) lineages and sexes show variable patterns of association of adult migration timing and age-at-maturity traits with two genomic regions
Oncorhynchus mykiss	Signatures of selection	Non	0	276 SNPs	Limborg et al. 2012	10.1002/ece3.59	Signatures of natural selection among lineages and habitats in Oncorhynchus mykiss
Oncorhynchus mykiss	Introgression	Inv	2	Individual SNPs	Bay et al. 2019	10.1111/mec.15097	Parallel introgression and selection on introduced alleles in a native species
Oncorhynchus mykiss	Population structure	Non	0	mtDNA	Nielsen et al. 2000	-	Molecular analysis of population genetic structure and recolonization of rainbow trout following the Cantara Spill
Oncorhynchus mykiss	Population structure	Non	0	Microsatellites and SNP genotypes	Abadia-Cardoso et al. 2016	10.1007/s10592-016-0814-9	Population genetic structure and ancestry of steelhead/rainbow trout (Oncorhynchus mykiss) at the extreme southern edge of their range in North America
Oncorhynchus mykiss	Population structure	Non	0	3 SNPs	Narum et al. 2011	10.1080/00028487.2011.588131	Candidate Genetic Markers Associated with Anadromy in Oncorhynchus mykiss of the Klickitat River
Oncorhynchus mykiss	Evolutionary history	Non	0	12 microsatellite loci and 90 SNPs	Arciniega et al. 2016	10.1007/s10592-015-0769-2	Parallel evolution of the summer steelhead ecotype in multiple populations from Oregon and Northern California
Oncorhynchus mykiss	Hybridization	Inv	2	86 SNPs	McKelvey et al. 2016	10.1002/ece3.1887	Patterns of hybridization among cutthroat trout and rainbow trout in northern Rocky Mountain streams
Oncorhynchus mykiss	Phylogeography	Non	0	Microsatellite DNA	Tamkee et al. 2010	10.1139/F10-034	The influence of Wisconsinan glaciation and contemporary stream hydrology on microsatellite DNA variation in rainbow trout (Oncorhynchus mykiss)
Oncorhynchus mykiss	Population genetics	Non	0	5 Microsatellite loci	O'Connell et al. 1997	10.1139/f97-043	Differentiation of rainbow trout (Oncorhynchus mykiss) populations in Lake Ontario and the evaluation of the stepwise mutation and infinite allele mutation models using microsatellite variability
Oncorhynchus mykiss	Population structure	Non	0	Allozyme loci	Carl et al. 1994	10.1577/1548-8659(1994)123<0129:RTOTAR>2.3.CO;2	RAINBOW-TROUT OF THE ATHABASCA RIVER, ALBERTA - A UNIQUE POPULATION
Oncorhynchus mykiss	Genetic diversity	Non	0	Allozyme loci	Farrington et al. 2004	10.1046/j.1365-2400.2003.00378.x	Allozyme diversity in Australian rainbow trout, Oncorhynchus mykiss
Oncorhynchus mykiss	Genetic diversity	Non	0	Allozyme loci	Gajardo et al. 1998	10.1111/j.1365-2109.1998.tb01104.x	Allozymic variation and differentiation in naturalized populations of rainbow trout, Oncorhynchus mykiss (Walbaum), from southern Chile
Oncorhynchus mykiss	Population structure	Non	0	Six microsatellite loci	Narum et al. 2004	10.1111/j.0022-1112.2004.00461.x	Genetic divergence of sympatric resident and anadromous forms of Oncorhynchus mykiss in the Walla Walla River, USA
Oncorhynchus mykiss	Introgression	Inv	2	SNP markers	Pritchard et al. 2015	10.1007/s10592-015-0712-6	SNPs reveal previously undocumented non-native introgression within threatened trout populations
Oncorhynchus mykiss	Evolutionary history	Non	0	15 microsatellite DNA	Van Doornik & Berejikian, 2015	10.1007/s10641-014-0301-4	Landscape factors affect the genetic population structure of Oncorhynchus mykiss populations in Hood Canal, Washington
Oncorhynchus mykiss	Population structure	Inv	1	10 microsatellite loci	Ward et al. 2003	10.1016/S0044-8486(02)00569-0	Microsatellite diversity in rainbow trout (Oncorhynchus mykiss) introduced to Western Australia
Oncorhynchus mykiss	Invasion genetics	Inv	1	10 microsatellite loci	Thibault et al. 2009	10.1111/j.1472-4642.2009.00606.x	The contribution of newly established populations to the dynamics of range expansion in a one-dimensional fluvial-estuarine system: rainbow trout (Oncorhynchus mykiss) in Eastern Quebec
Oncorhynchus mykiss	Population structure	Non	0	Microsatellite loci, gene intron polymorphisms, and MHC RFLPs	Heath et al. 2008	10.1577/T05-278.1	Genetic differentiation among sympatric migratory and resident life history forms of rainbow trout in British Columbia
Oncorhynchus mykiss	Population genetics	Non	0	RAPD and AFLP	Bagley et al. 2001	10.1023/A:1016625612603	Choice of methodology for assessing genetic impacts of environmental stressors: Polymorphism and reproducibility of RAPD and AFLP fingerprints
Oncorhynchus mykiss	Population structure	Non	0	13 microsatellite loci	Olsen et al. 2006	10.1007/s10592-005-9099-0	Evidence of partial anadromy and resident-form dispersal bias on a fine scale in populations of Oncorhynchus mykiss
Oncorhynchus mykiss	Introgression	Non	0	10 microsatellite loci	Taylor et al. 2007	10.1007/s10592-006-9142-9	Microsatellite DNA analysis of rainbow trout (Oncorhynchus mykiss) from western Alberta, Canada: native status and evolutionary distinctiveness of "Athabasca" rainbow trout
Oncorhynchus mykiss	Population genetics	Non	0	Nuclear microsatellites	Neville et al. 2009	10.1577/T08-162.1	Influences of Wildfire, Habitat Size, and Connectivity on Trout in Headwater Streams Revealed by Patterns of Genetic Diversity
Oncorhynchus mykiss	Introgression	Inv	2	13 microsatellite loci	Boyer et al. 2008	10.1139/F08-001	Rainbow trout (Oncorhynchus mykiss) invasion and the spread of hybridization with native westslope cutthroat trout (Oncorhynchus clarkii lewisi)
Oncorhynchus mykiss	Genetic variation	Non	0	13 microsatellite loci	Beacham et al. 2004	10.1023/B:EBFI.0000022902.20436.b8	Population structure and stock identification of steelhead trout (Oncorhynchus mykiss) in British Columbia and the Columbia River based on microsatellite variation
Oncorhynchus mykiss	Population structure	Non	0	Microsatellite loci	Taylor et al. 2011	10.1111/j.1752-4571.2010.00136.x	Conservation prioritization in widespread species: the use of genetic and morphological data to assess population distinctiveness in rainbow trout (Oncorhynchus mykiss) from British Columbia, Canada
Oncorhynchus mykiss	Population genetics	Non	0	Six highly polymorphic microsatellite loci	Heath et al. 2001	10.1046/j.1365-2540.2001.00867.x	Genetic structure and relationships among steelhead trout (Oncorhynchus mykiss) populations in British Columbia
Oncorhynchus mykiss	Population structure	Non	0	Microsatellite markers	Beacham et al. 2000	10.1007/s101260000045	Microsatellite DNA population structure and stock identification of steelhead trout (Oncorhynchus mykiss) in the Nass and Skeena Rivers in northern British Columbia
Oncorhynchus mykiss	Introgression	Inv	2	Noncoding sequences of nuclear DNA	Weigel et al. 2003	10.1890/1051-0761(2003)013[0038:IHBNCT]2.0.CO;2	Introgressive hybridization between native cutthroat trout and introduced rainbow trout
Oncorhynchus mykiss	Introgression	Inv	2	10 microsatellite loci	Yau & Taylor, 2013	0.1007/s10592-013-0485-8	Environmental and anthropogenic correlates of hybridization between westslope cutthroat trout (Oncorhynchus clarkii lewisi) and introduced rainbow trout (O-mykiss)
Oncorhynchus mykiss	Evolutionary history	Non	0	11 microsatellites	Nielson, 1999	10.1006/jmsc.1999.0452	The evolutionary history of steelhead (Oncorhynchus mykiss) along the US Pacific Coast: Developing a conservation strategy using genetic diversity
Oncorhynchus mykiss	Population structure	Non	0	10 microsatellite loci	McPhee et al. 2007	10.1111/j.1600-0633.2007.00248.x	Population structure and partial anadromy in Oncorhynchus mykiss from Kamchatka: relevance for conservation strategies around the Pacific Rim
Oncorhynchus mykiss	Population structure	Non	0	Seven microsatellite markers	Papa et al. 2007	10.1111/j.1439-0426.2006.00825.x	Assessment of genetic variation between reproductive ecotypes of Klamath River steelhead reveals differentiation associated with different run-timings
Oncorhynchus mykiss	Population structure	Non	0	16 microsatellite loci	Nielson & Fountain, 1999	10.1111/j.1600-0633.1999.tb00067.x	Microsatellite diversity in sympatric reproductive ecotypes of Pacific steelhead (Oncorhynchus mykiss) from the Middle Fork Eel River, California
Oncorhynchus mykiss	Evolutionary history	Non	0	22 microsatellite markers	Deiner et al. 2007	10.1007/s10592-006-9183-0	Population structure and genetic diversity of trout (Oncorhynchus mykiss) above and below natural and man-made barriers in the Russian River, California
Oncorhynchus mykiss	Evolutionary history	Non	0	Microsatellite markers	Wellband & Heath, 2013	10.1111/jeb.12247	The relative contribution of drift and selection to transcriptional divergence among Babine Lake tributary populations of juvenile rainbow trout
Oncorhynchus mykiss	Population structure	Non	0	14 microsatellites	Beacham et al. 2012	10.1080/02755947.2012.675953	Population Structure and Run Timing of Steelhead in the Skeena River, British Columbia
Oncorhynchus mykiss	Population structure	Non	0	15 microsatellite DNA	Garza et al. 2014	10.1080/00028487.2013.822420	Population Structure of Steelhead in Coastal California
Oncorhynchus mykiss	Population structure	Non	0	8 microsatellite DNA	Beacham et al. 1999	10.1577/1548-8659(1999)128<1068:PSASIO>2.0.CO;2	Population structure and stock identification of steelhead in southern British Columbia, Washington, and the Columbia river based on microsatellite DNA variation
Salmo trutta	Genetic diversity	Non	0	Microsatellites and mtDNA	Apostolidis et al. 2012	10.1111/j.1095-8649.2011.03136.x	Genetic divergence among native trout Salmo trutta populations from southern Balkans based on mitochondrial DNA and microsatellite variation
Salmo trutta	Phylogeography	Non	0	mtDNA	Apostolidis et al. 2008	10.1007/s10750-007-9229-4	Genetic characterization of brown trout (Salmo trutta) populations from the Southern Balkans using mtDNA sequencing and RFLP analysis
Salmo trutta	Population genetics	Non	0	mtDNA	Laikre et al. 1998	10.2307/2411286	Temporal change of mitochondrial DNA haplotype frequencies and female effective size in a brown trout (Salmo trutta) population
Salmo trutta	Population structure	Non	0	mtDNA	Apostolidis et al. 1996	10.1038/hdy.1996.188	Genetic differentiation and phylogenetic relationships among Greek Salmo trutta L (brown trout) populations as revealed by RFLP analysis of PCR amplified mitochondrial DNA segments
Salmo trutta	Phylogeography	Non	0	mtDNA	Bardakci et al. 2006	10.1111/j.0022-1112.2006.00948.x	Phylogeography of the Turkish brown trout Salmo trutta L.: mitochondrial DNA PCR-RFLP variation
Salmo trutta	Evolutionary history	Non	0	mtDNA	Bernatchez, 2001	10.1111/j.0014-3820.2001.tb01300.x	The evolutionary history of brown trout (Salmo trutta L.) inferred from phylogeographic, nested clade, and mismatch analyses of mitochondrial DNA variation
Salmo trutta	Evolutionary history	Non	0	mtDNA	Kanjuh et al. 2021	10.3750/AIEP/02939	DIVERSITY OF BROWN TROUT, SALMO TRUTTA (ACTINOPTERYGII: SALMONIFORMES: SALMONIDAE), IN THE DANUBE RIVER BASIN OF CROATIA REVEALED BY MITOCHONDRIAL DNA
Salmo trutta	Phylogeography	Non	0	mtDNA	Apostolidis et al. 1997	10.1046/j.1365-294X.1997.d01-176.x	Mitochondrial DNA sequence variation and phylogeography among Salmo trutta L (Greek brown trout) populations
Salmo trutta	Phylogeography	Non	0	mtDNA	Bernatchez et al. 1992	10.1111/j.1365-294X.1992.tb00172.x	DNA sequence variation of the mitochondrial control region among geographically and morphologically remote European brown trout Salmo trutta populations
Salmo trutta	Phylogeography	Non	0	mtDNA	Tosic et al. 2016	10.3906/zoo-1510-54	Haplotype diversity of brown trout Salmo trutta (L.) in the broader Iron Gate area
Salmo trutta	Population structure	Non	0	Population genetic data	Durrant et al. 2011	10.1016/j.envpol.2011.08.005	The effect of metal pollution on the population genetic structure of brown trout (Salmo trutta L.) residing in the River Hayle, Cornwall, UK
Salmo trutta	Evolutionary history	Non	0	mtDNA	Lo Brutto et al. 2010	10.1111/j.1095-8649.2010.02595.x	Genetic divergence between morphological forms of brown trout Salmo trutta L. in the Balkan region of Macedonia
Salmo trutta	Evolutionary history	Non	0	mtDNA	Turrero et al. 2012	10.1111/j.1365-294X.2012.05508.x	Same old Salmo? Changes in life history and demographic trends of North Iberian salmonids since the Upper Palaeolithic as revealed by archaeological remains and beast analyses
Salmo trutta	Population genetics	Non	0	13 microsatellite loci	Swatdipong et al. 2010	10.1111/j.1095-8649.2010.02784.x	High level of population genetic structuring in lake-run brown trout, Salmo trutta, of the Inari Basin, northern Finland
Salmo trutta	Genetic diversity	Non	0	10 microsatellite loci	Kucinski et al. 2021	10.4194/1303-2712-v21_10_01	Genetic Characteristics of Brown Trout Salmo trutta from the Tatra National Park in Poland
Salmo trutta	Population structure	Non	0	Allozyme loci and mitochondrial DNA	Aurelle & Berrebi, 2001	10.1046/j.1365-294X.2001.01293.x	Genetic structure of brown trout (Salmo trutta L.) populations from south-western France: data from mitochondrial control region variability
Salmo trutta	Population structure	Non	0	11 protein and four microsatellite loci	Antunes et al. 2006	10.1093/jhered/esj014	Life on the edge: The long-term persistence and contrasting spatial genetic structure of distinct brown trout life histories at their ecological limits
Salmo trutta	Population structure	Non	0	5 Microsatellite loci	Carlsson & Nilsson, 2000	10.1111/j.1601-5223.2000.00173.x	Population genetic structure of brown trout (Salmo trutta L.) within a northern boreal forest stream
Salmo trutta	Phylogeography	Non	0	mtDNA	Cortey et al. 2009	10.1111/j.1095-8312.2009.01220.x	Northern and Southern expansions of Atlantic brown trout (Salmo trutta) populations during the Pleistocene
Salmo trutta	Population structure	Non	0	Microsatellites	Paris et al. 2015	10.1111/eva.12266	Human mining activity across the ages determines the genetic structure of modern brown trout (Salmo trutta L.) populations
Salmo trutta	Population structure	Non	0	mtDNA	Vera et al. 2015	10.1071/MF14286	Phylogenetic diversity within the endemic brown trout Duero lineage: implications for conservation and management
Salmo trutta	Hybridization	Non	0	mtDNA and nuclear DNA	Bajec et al. 2015	10.1016/j.biocon.2015.01.033	Population genetic SNP analysis of marble and brown trout in a hybridization zone of the Adriatic watershed in Slovenia
Salmo trutta	Phylogeography	Non	0	Four mtDNA segments	McKeown et al. 2010	10.1111/j.1095-8649.2009.02490.x	Phylogeographic structure of brown trout Salmo trutta in Britain and Ireland: glacial refugia, postglacial colonization and origins of sympatric populations
Salmo trutta	Hybridization	Non	0	mtDNA	Splendiani et al. 2019	10.1007/s10592-018-1135-y	Introgression despite protection: the case of native brown trout in Natura 2000 network in Italy
Salmo trutta	Population genetics	Non	0	Nine microsatellites and mitochondrial D-loop sequences	Popa et al. 2019	10.1051/alr/2019021	Genetic analysis of populations of brown trout (Salmo trutta L.) from the Romanian Carpathians
Salmo trutta	Population genetics	Non	0	17 di-allelic allozyme loci	Palm et al. 2003	10.1023/A:1024064913094	Effective population size and temporal genetic change in stream resident brown trout (Salmo trutta, L.)
Salmo trutta	Population structure	Non	0	8 microsatellite DNA	Vera et al. 2010	10.1071/MF09098	Population and family structure of brown trout, Salmo trutta, in a Mediterranean stream
Salmo trutta	Phylogeography	Non	0	mtDNA	Maric et al. 2006	10.1051/gse:2006012	Phylogeographic study of brown trout from Serbia, based on mitochondrial DNA control region analysis
Salmo trutta	Population structure	Non	0	mtDNA	Vilas et al. 2010	10.1007/s10592-009-9934-9	Management units of brown trout from Galicia (NW: Spain) based on spatial genetic structure analysis
Salmo trutta	Evolutionary history	Non	0	12 SNPs	Chat & Manicki, 2012	10.1007/s12686-011-9474-8	A SNP-based assay in a non model species: evolutionary lineage assignment of brown trout ancient DNA
Salmo trutta	Population structure	Non	0	Population genetic data	Rodger et al. 2021	10.1111/eff.12573	Genetic structuring across alternative life-history tactics and small spatial scales in brown trout (Salmo trutta)
Salmo trutta	Population genetics	Non	0	34 allozyme loci	Schreiber & Diefenbach, 2005	10.1111/j.1600-0633.2004.00072.x	Population genetics of the European trout (Salmo trutta L.) migration system in the river Rhine: recolonisation by sea trout
Salmo trutta	Evolutionary history	Non	0	mtDNA	Ovenden et al. 1993	10.1016/0044-8486(93)90297-C	MITOCHONDRIAL-DNA NUCLEOTIDE-SEQUENCE VARIATION IN ATLANTIC SALMON (SALMO-SALAR), BROWN TROUT (SALMO-TRUTTA), RAINBOW-TROUT (ONCORHYNCHUS-MYKISS) AND BROOK TROUT (SALVELINUS-FONTINALIS) FROM TASMANIA, AUSTRALIA
Salmo trutta	Population structure	Non	0	189 SNPs	Bekkevold et al. 2021	10.1093/icesjms/fsaa240	Genetic stock identification of sea trout (Salmo trutta L.) along the British North Sea Coast shows prevalent long-distance migration
Salmo trutta	Introgression	Non	0	2 mtDNA genes, 2 nuclear genes, and 9 microsatellites	Susnik et al. 2007	10.1111/j.1095-8312.2007.00717.x	Reticulate evolution: ancient introgression of the Adriatic brown trout mtDNA in softmouth trout Salmo obtusirostris (Teleostei : Salmonidae)
Salmo trutta	Genetic variation	Non	0	Allozyme and microsatellite markers	Corujo et al. 2004	0.1111/j.1601-5223.2004.01860.x	Genetic structure of northwestern Spanish brown trout (Salmo trutta L.) populations, differences between microsatellite and allozyme loci
Salmo trutta	Genetic variation	Non	0	35 allozyme loci	Riffel et al. 1995	10.1038/hdy.1995.37	ALLOZYME VARIABILITY OF BROWN TROUT (SALMO-TRUTTA L) POPULATIONS ACROSS THE RHENANIAN-DANUBIAN WATERSHED IN SOUTHWEST GERMANY
Salmo trutta	Genetic variation	Non	0	Mitochondrial, microsatellites and MHC	Campos et al. 2006	10.1007/s10592-005-9063-z	Genetic variation at MHC, mitochondrial and microsatellite loci in isolated populations of Brown trout (Salmo trutta)
Salmo trutta	Population structure	Non	0	mtDNA and microsatellites	Arslan & Bardakci, 2010	10.1007/s10528-010-9388-2	Genetic Structure of Brown Trout (Salmo trutta) Populations from Turkey Based on Microsatellite Data
Salmo trutta	Population structure	Non	0	mtDNA and microsatellites	Susnik et al. 2006	10.1111/j.0022-1112.2006.00902.x	Genetic and morphological characterization of a Lake Ohrid endemic, Salmo (Acantholingua) ohridanus with a comparison to sympatric Salmo trutta
Salmo trutta	Population structure	Non	0	6 microsatellite loci	Calsson et al. 1999	10.1111/j.1095-8649.1999.tb02076.x	Microsatellites reveal fine-scale genetic structure in stream-living brown trout
Salmo trutta	Population structure	Non	0	Allozyme and microsatellite markers	Colihueque et al. 2003	10.1046/j.1365-2109.2003.00847.x	Genetic characterization of naturalized populations of brown trout Salmo trutta L. in southern Chile using allozyme and microsatellite markers
Salmo trutta	Phylogeography	Non	0	mtDNA and nuclear gene LDH	Snoj et al. 2011	10.1016/j.ympev.2011.05.011	Phylogeographic structure and demographic patterns of brown trout in North-West Africa
Salmo trutta	Genetic variation	Non	0	25 enzyme loci, 3 microsatellite loci, and 9 RAPDs	Cagigas et al. 1999	10.1007/PL00011778	Combined assessment of genetic variability in populations of brown trout (Salmo trutta L.) based on allozymes, microsatellites, and RAPD markers
Salmo trutta	Population structure	Non	0	11 microsatellites	Sonstebo et al. 2007	10.1007/s10592-006-9145-6	Genetic structure of brown trout (Salmo trutta L.) from the Hardangervidda mountain plateau (Norway) analyzed by microsatellite DNA: a basis for conservation guidelines
Salmo trutta	Genetic diversity	Non	0	Two mtDNA segments	Caputo et al. 2004	10.1111/j.0022-1112.2004.00458.x	Genetic diversity of brown trout in central Italy
Salmo trutta	Phylogeography	Non	0	12 microsatellite loci and 90 SNPs	Segherloo et al. 2012	10.1111/j.1095-8649.2012.03428.x	Phylogenetic status of brown trout Salmo trutta populations in five rivers from the southern Caspian Sea and two inland lake basins, Iran: a morphogenetic approach
Salmo trutta	Population structure	Non	0	mtDNA	Maric et al. 2016	10.1111/jai.13126	Lack of mtDNA variation among remote middle Volga and upper Ural brown trout suggests recent and rapid recolonization
Salmo trutta	Population structure	Non	0	Microsatellites and mtDNA	Fabiani et al. 2018	10.1111/fme.12259	Investigating the genetic structure of trout from the Garden of Ninfa (central Italy): Suggestions for conservation and management
Salmo trutta	Population structure	Non	0	Nine microsatellite loci	Apostolidis et al. 2008	10.1111/j.1365-2427.2008.01988.x	Genetic structure and demographic history of brown trout (Salmo trutta) populations from the southern Balkans
Salmo trutta	Phylogeography	Non	0	mtDNA	Pustovrh et al. 2014	10.1186/1297-9686-46-7	Molecular phylogeny of Salmo of the western Balkans, based upon multiple nuclear loci
Salmo trutta	Evolutionary history	Non	0	mtDNA and allozymes	Antunes et al. 2001	10.1023/A:1012518112891	Complex evolutionary history in the brown trout: Insights on the recognition of conservation units
Salmo trutta	Genetic variation	Non	0	microsatellites, isozyme, and mtDNA	Hermida et al. 2009	10.1590/S1415-47572009005000014	Morphological variation in a secondary contact between divergent lineages of brown trout (Salmo trutta) from the Iberian Peninsula
Salmo trutta	Population genetics	Non	0	13 microsatellite loci	Bernas et al. 2021	10.1038/s41598-021-02975-9	Evidence of unidirectional gene flow in a fragmented population of Salmo trutta L.
Salmo trutta	Population structure	Non	0	8 microsatellite DNA	Linlokken et al. 2014	10.1111/fme.12101	Genetic structure of brown trout, Salmo trutta, populations from differently sized tributaries of Lake Mjosa in south-east Norway
Salmo trutta	Population structure	Non	0	Microsatellite loci	Horreo et al. 2011	10.1111/j.1365-2427.2011.02682.x	Impact of habitat fragmentation on the genetics of populations in dendritic landscapes
Salmo trutta	Genetic variation	Non	0	Allozymes	Faundez et al. 1997	10.1046/j.1365-2427.1997.00173.x	Allozyme variability in brown trout Salmo trutta in Chile
Salmo trutta	Evolutionary history	Non	0	Microsatellite	Sebezov et al. 2010	10.1111/j.1365-294X.2010.04744.x	Mating patterns and determinants of individual reproductive success in brown trout (Salmo trutta) revealed by parentage analysis of an entire stream living population
Salmo trutta	Population genetics	Non	0	14 polymorphic loci	Jorde & Ryman, 1996	-	Demographic genetics of brown trout (Salmo trutta) and estimation of effective population size from temporal change of allele frequencies
Salmo trutta	Introgression	Inv	2	Seven microsatellite loci & LDH-C1*	Skaba et al. 2018	10.3750/AIEP/02491	EFFECT OF THE INTROGRESSION OF ATLANTIC BROWN TROUT, SALMO TRUTTA, INTO ADRIATIC TROUT, SALMO FARIOIDES IN A STREAM AT THE DRAINAGE AREA OF THE ADRIATIC SEA BASIN OF MONTENEGRO
Salmo trutta	Genetic diversity	Non	0	Microsatellites	Faulks & Ostman, 2016	10.1371/journal.pone.0152732	Genetic Diversity and Hybridisation between Native and Introduced Salmonidae Fishes in a Swedish Alpine Lake
Salmo trutta	Population structure	Non	0	Microsatellites	Calsson & Nilsson, 2001	10.1577/1548-8659(2001)130<0036:EOGSOG>2.0.CO;2	Effects of geomorphological structures on genetic differentiation among brown trout populations in a Northern Boreal river drainage
Salmo trutta	Genetic diversity	Non	0	Microsatellites	Vilhunen et al. 2008	10.1111/j.1439-0310.2007.01449.x	The bold and the variable: Fish with high heterozygosity act recklessly in the vicinity of predators
Salmo trutta	Phylogeography	Non	0	25 allozyme loci	Cagigas et al. 2002	10.1046/j.1365-2427.2002.00935.x	Phylogeographical lineages in brown trout (Salmo trutta): investigating microgeographical differentiation between native populations from Northern Spain
Salmo trutta	Genetic diversity	Non	0	5 Microsatellite loci	Presa et al. 1994	10.1051/gse:19940713	GENETIC DIVERSITY AND MANAGEMENT OF BROWN TROUT - THE VALUE OF STUDYING VARIATION AT PROTEIN AND MICROSATELLITE LOCI
Salmo trutta	Population structure	Non	0	13 polymorphic microsatellites	Wollebaek et al. 2018	10.1002/ece3.3828	Life histories and ecotype conservation in an adaptive vertebrate: Genetic constitution of piscivorous brown trout covaries with habitat stability
Salmo trutta	Population structure	Non	0	Nuclear DNA and mtDNA	Dunner et al. 2000	10.1046/j.1439-0388.2000.00240.x	Genetic structure in Atlantic brown trout (Salmo trutta L.) populations in the Iberian peninsula: evidence from mitochondrial and nuclear DNA analysis
Salmo trutta	Evolutionary history	Non	0	Neutral microsatellite loci	Quemere et al. 2016	10.1111/jbi.12632	Seascape and its effect on migratory life-history strategy influences gene flow among coastal brown trout (Salmo trutta) populations in the English Channel
Salmo trutta	Hybridization	Non	0	Nuclear DNA (microsatellites, LDH-C1*)	Kohout et al. 2012	10.1111/j.1365-2400.2011.00828.x	Effects of stocking on the genetic structure of brown trout, Salmo trutta, in Central Europe inferred from mitochondrial and nuclear DNA markers
Salmo trutta	Genetic diversity	Non	0	mtDNA	Kohout et al. 2013	10.2478/s11756-013-0271-6	Genetic diversity and phylogenetic origin of brown trout Salmo trutta populations in eastern Balkans
Salmo trutta	Population structure	Non	0	18 microsatellites	Thaulow et al. 2013	10.1007/s10592-012-0438-7	Brown trout population structure highly affected by multiple stocking and river diversion in a high mountain national park
Salmo trutta	Population genetics	Non	0	8 microsatellite DNA	Hansen et al. 2002	10.1046/j.1365-294X.2002.01634.x	Long-term effective population sizes, temporal stability of genetic composition and potential for local adaptation in anadromous brown trout (Salmo trutta) populations
Salmo trutta	Phylogeography	Non	0	mtDNA	Schenekar et al. 2014	10.1007/s10592-013-0561-0	Fine-scale phylogeographic contact zone in Austrian brown trout Salmo trutta reveals multiple waves of post-glacial colonization and a pre-dominance of natural versus anthropogenic admixture
Salmo trutta	Population structure	Non	0	12 microsatellite loci	Massa-Gallucci et al. 2010	10.1007/s10592-010-0061-4	Patterns of genetic structuring in a brown trout (Salmo trutta L.) metapopulation
Salmo trutta	Population structure	Non	0	22 microsatellite markers	Griffiths et al. 2009	10.1111/j.1752-4571.2009.00092.x	A case of isolation by distance and short-term temporal stability of population structure in brown trout (Salmo trutta) within the River Dart, southwest England
Salmo trutta	Evolutionary history	Non	0	15 microsatellite DNA	Sebrbezov et al. 2010	10.1111/j.1420-9101.2010.02028.x	Quantitative genetic parameters for wild stream-living brown trout: heritability and parental effects
Salmo trutta	Phylogeography	Non	0	11 polymorphic allozyme loci	Garcia-Marin et al. 1999	10.1038/sj.hdy.6884470	Postglacial colonization of brown trout in Europe based on distribution of allozyme variants
Salmo trutta	Population genetics	Non	0	14 allozyme loci	Palme et al. 2013	10.1007/s10592-013-0475-x	Monitoring reveals two genetically distinct brown trout populations remaining in stable sympatry over 20 years in tiny mountain lakes
Salmo trutta	Population structure	Non	0	AFLPs and 11 microsatellites	Sonstebo et al. 2007	10.1111/j.1365-294X.2007.03256.x	A comparison of AFLPs and microsatellites to identify the population structure of brown trout (Salmo trutta L.) populations from Hardangervidda, Norway
Salmo trutta	Evolutionary history	Non	0	12 microsatellites	Susnik et al. 2007	10.1016/j.ympev.2006.08.021	Historical demography of brown trout (Salmo trutta) in the Adriatic drainage including the putative
Salmo trutta	Evolutionary history	Non	0	7 microsatellites	Ostergaard et al. 2003	10.1046/j.1365-294X.2003.01976.x	Long-term temporal changes of genetic composition in brown trout (Salmo trutta L.) populations inhabiting an unstable environment
Salmo trutta	Evolutionary history	Non	0	mtDNA	Schoffmann et al. 2007	10.1007/s10750-006-0281-2	Phylogenetic origin of Salmo trutta L 1758 from Sicily, based on mitochondrial and nuclear DNA analyses
Salmo trutta	Phylogeography	Non	0	mtDNA	Splendiani et al. 2006	10.1080/11250000600679751	Phylogeographic inferences on the native brown trout mtDNA variation in central Italy
Salmo trutta	Phylogeography	Non	0	mtDNA	Snoj et al. 2009	10.1186/1297-9686-41-22	Genetic architecture of trout from Albania as revealed by mtDNA control region variation
Salmo trutta	Introgression	Inv	2	5 Microsatellite loci	Jug et al. 2005	10.1016/j.biocon.2004.11.022	Distribution of non-native trout in Slovenia and their introgression with native trout populations as observed through microsatellite DNA analysis
Salmo trutta	Population genetics	Non	0	mtDNA	Giuffra et al. 1996	10.1046/j.1365-294X.1996.00074.x	Phylogenetic relationships and introgression patterns between incipient parapatric species of Italian brown trout (Salmo trutta L complex)
Salmo trutta	Genetic diversity	Non	0	Allozyme markers	Andersson et al. 2017	10.1007/s10592-017-0972-4	Complex genetic diversity patterns of cryptic, sympatric brown trout (Salmo trutta) populations in tiny mountain lakes
Salmo trutta	Population structure	Non	0	15 microsatellite markers	Charles et al. 2005	10.1051/alr:2005006	Lack of genetic differentiation between anadromous and resident sympatric brown trout (Salmo trutta) in a Normandy population
Salmo trutta	Genetic diversity	Non	0	Nine microsatellite loci	Popa et al. 2016	-	Molecular Markers Reveal Reduced Genetic Diversity in Romanian Populations of Brown Trout, Sahno trutta L., 1758 (Salmonidae)
Salmo trutta	Population structure	Non	0	Five microsatellite loci	Campos et al. 2007	10.1111/j.1365-2427.2006.01721.x	Spatio-temporal genetic variability in sea trout (Salmo trutta) populations from north-western Spain
Salmo trutta	Population genetics	Inv	3	LDH-C1* and 8 non coding microsatellite loci	Valiente et al. 2010	10.1007/s10530-009-9450-3	Brown trout (Salmo trutta) invasiveness: plasticity in life-history is more important than genetic variability
Salmo trutta	Population structure	Non	0	Microsatellites	Meraner et al. 2013	10.1007/s10750-012-1321-8	Nothing but a trace left? Autochthony and conservation status of Northern Adriatic Salmo trutta inferred from PCR multiplexing, mtDNA control region sequencing and microsatellite analysis
Salmo trutta	Genetic diversity	Non	0	Microsatellites (RAPD and SSR markers)	Skuza et al. 2015	10.3409/fb63_1.1	Genetic Variation of Salmo trutta L. Populations from the Catchment Areas of the Rega, Parseta and Wieprza Rivers Evaluated by RAPD and SSR Markers
Salmo trutta	Population structure	Non	0	8 microsatellite DNA	Jensen et al. 2005	10.1007/s10592-005-9014-8	Spatial and temporal genetic differentiation and effective population size of brown trout (Salmo trutta, L.) in small Danish rivers
Salmo trutta	Genetic diversity	Non	0	9 microsatellite DNA	Heggenes et al. 2009	10.1111/j.1365-294X.2009.04101.x	Dynamic micro-geographic and temporal genetic diversity in vertebrates: the case of lake-spawning populations of brown trout (Salmo trutta)
Salmo trutta	Population structure	Non	0	Microsatellite markers	Lehtonen et al. 2009	10.1007/s10592-008-9577-2	Spatio-temporal genetic structuring of brown trout (Salmo trutta L.) populations within the River Luga, northwest Russia
Salmo trutta	Population genetics	Non	0	Microsatellite markers	King et al. 2020	10.1002/ece3.6306	Small coastal streams-Critical reservoirs of genetic diversity for trout (Salmo trutta L.) in the face of increasing anthropogenic stressors
Salmo trutta	Population structure	Non	0	9 microsatellite DNA	Heggenes & Roed, 2006	10.1111/j.1600-0633.2006.00146.x	Do dams increase genetic diversity in brown trout (Salmo trutta)? Microgeographic differentiation in a fragmented river
Salmo trutta	Population structure	Non	0	8 microsatellite DNA	Samuiloviene et al. 2009	10.1007/s10695-009-9310-1	Genetic diversity and differentiation of sea trout (Salmo trutta) populations in Lithuanian rivers assessed by microsatellite DNA variation
Salmo trutta	Population structure	Non	0	18 microsatellites	Keller et al. 2011	10.1111/j.1365-294X.2011.05067.x	Evidence of neutral and adaptive genetic divergence between European trout populations sampled along altitudinal gradients
Salmo trutta	Population structure	Non	0	Microsatellite DNA	Charles et al. 2006	10.1111/j.1600-0633.2006.00149.x	Genetic differentiation between anadromous and freshwater resident brown trout (Salmo trutta L.): insights obtained from stable isotope analysis
Salmo trutta	Population structure	Inv	1	Microsatellites	O'Toole et al. 2021	10.1139/cjfas-2020-0255	Population genetics reveal patterns of natural colonisation of an ecologically and commercially important invasive fish
Salmo trutta	Population genetics	Non	0	11 microsatellites	Hansen et al. 2007	10.1111/j.1365-294X.2007.03255.x	Gene flow, effective population size and selection at major histocompatibility complex genes: brown trout in the Hardanger Fjord, Norway
Cyprinus carpio	Population genetics	Inv	1	Seven polymorphic allozyme loci and mtDNA	Davis et al. 1999	10.1071/MF97256	Allozyme and mitochondrial DNA analysis of carp, Cyprinus carpio L., from south-eastern Australia
Cyprinus carpio	Population structure	Non	0	Two mtDNA segments	Imsiridou et al. 2009	10.2478/s11756-009-0142-3	Genetic characterization of common carp (Cyprinus carpio) populations from Greece using mitochondrial DNA sequences
Cyprinus carpio	Population structure	Non	0	mtDNA, microsatellites, and allozyme markers	Kohlmann et al. 2003	10.1016/S0990-7440(03)00082-2	Genetic variability and structure of common carp (Cyprinus carpio) populations throughout the distribution range inferred from allozyme, microsatellite and mitochondrial DNA markers
Cyprinus carpio	Population structure	Non	0	mtDNA and RAPD analysis	Wang & Li, 2004	10.1016/j.aquaculture.2003.10.040	Phylogenetic relationships of ornamental (koi) carp, Oujiang color carp and Long-fin carp revealed by mitochondrial DNA COII gene sequences and RAPD analysis
Cyprinus carpio	Population structure	Non	0	mtDNA	Thai et al. 2006	10.1111/j.1365-2052.2004.01215.x	Using mitochondrial nucleotide sequences to investigate diversity and genealogical relationships within common carp (Cyprinus carpio L.)
Cyprinus carpio	Hybridization	Inv	2	Five microsatellite loci and mtDNA	Haynes et al. 2012	10.1111/j.1469-1795.2011.00490.x	Cryptic hybridization and introgression between invasive Cyprinid species Cyprinus carpio and Carassius auratus in Australia: implications for invasive species management
Cyprinus carpio	Evolutionary history	Non	0	Mitochondrial COII and D-loop sequences	Wang et al. 2010	10.1111/j.1365-2427.2010.02424.x	Mitochondrial genetic diversity and gene flow of common carp from main river drainages in China
Cyprinus carpio	Population genetics	Inv	1	14 microsatellites	Haynes et al. 2009	10.1111/j.1095-8649.2009.02276.x	Population genetics and management units of invasive common carp Cyprinus carpio in the Murray-Darling Basin, Australia
Cyprinus carpio	Genetic diversity	Non	0	5 Microsatellite loci	Ludanny et al. 2010	10.1134/S1022795410050108	Polymorphism of Microsatellite Markers in Russian Common Carp (Cyprinus carpio L.) Breeds
Cyprinus carpio	Population structure	Non	0	mtDNA	Froufe et al. 2002	10.1006/jfbi.2002.2046	mtDNA sequence data supports an Asian ancestry and single introduction of the common carp into the Danube Basin
Cyprinus carpio	Population genetics	Non	0	Five microsatellite loci	Singh et al. 2015	10.1007/s40009-014-0340-6	Microsatellite Based Genetic Diversity and Differentiation of Common Carp, Cyprinus carpio in Rajasthan (India)
Cyprinus carpio	Evolutionary history	Non	0	mtDNA	Mabuchi et al. 2005	10.1111/j.0022-1112.2005.00676.x	Discovery of an ancient lineage of Cyprinus carpio from Lake Biwa, central Japan, based on mtDNA sequence data, with reference to possible multiple origins of koi
Cyprinus carpio	Evolutionary history	Inv	1	Two SNPs and one AT microsatellite motif	Kohlmann & Kersten, 2013	10.1016/j.aquaculture.2012.11.006	Deeper insight into the origin and spread of European common carp (Cyprinus carpio carpio) based on mitochondrial D-loop sequence polymorphisms
Cyprinus carpio	Evolutionary history	Non	0	mtDNA	Zhou et al. 2004	10.1111/j.1439-0469.2004.00266.x	Molecular phylogeny of three subspecies of common carp Cyprinus carpio, based on sequence analysis of cytochrome b and control region of mtDNA
Cyprinus carpio	Genetic diversity	Non	0	Six polymorphic microsatellite loci	Liao et al. 2006	10.1007/s10750-006-0222-0	Genetic diversity of common carp from two largest Chinese lakes and the Yangtze River revealed by microsatellite markers
Cyprinus carpio	Genetic diversity	Non	0	mtrDNA	Tsipas et al. 2009	10.1007/s10709-008-9331-1	Genetic differentiation among Greek lake populations of Carassius gibelio and Cyprinus carpio carpio
Aedes albopictus	Population structure	Non	0	mtDNA	Zawani et al. 2014	10.4238/2014.October.7.13	Population genetic structure of Aedes albopictus in Penang, Malaysia
Aedes albopictus	Population structure	Inv	1	mtDNA	Kambhampati & Rai, 1991	10.1139/g91-046	MITOCHONDRIAL-DNA VARIATION WITHIN AND AMONG POPULATIONS OF THE MOSQUITO AEDES-ALBOPICTUS
Aedes albopictus	Population structure	Inv	1	mtDNA COI marker	Naim et al. 2020	10.1016/j.sjbs.2020.01.021	Population structure and genetic diversity of Aedes aegypti and Aedes albopictus in Penang as revealed by mitochondrial DNA cytochrome oxidase I
Aedes albopictus	Phylogeography	Inv	1	Two mtDNA genes - COI and ND5	Kamgang et al. 2014	10.1371/journal.pntd.0002590	Temporal Patterns of Abundance of Aedes aegypti and Aedes albopictus (Diptera: Culicidae) and Mitochondrial DNA Analysis of Ae. albopictus in the Central African Republic
Aedes albopictus	Population genetics	Inv	1	mtDNA	Usmani-Brown et al. 2009	10.1603/008.102.0116	Population Genetics of Aedes albopictus (Diptera: Culicidae) Invading Populations, Using Mitochondrial nicotinamide Adenine Dinucleotide Dehydrogenase Subunit 5 Sequences
Aedes albopictus	Population genetics	Inv	2	Six microsatellite loci	Nirmani et al. 2021	10.1007/s42690-020-00395-2	Population genetic dynamics of dengue vectors Aedes aegypti and Aedes albopictus in Sri Lanka: baseline study for designing Wolbachia control method
Aedes albopictus	Population structure	Inv	2	Six microsatellite loci and 2 mtDNA regions (ND5 and COI)	Kamgang et al. 2011	10.1371/journal.pone.0020257	Genetic Structure of the Tiger Mosquito, Aedes albopictus, in Cameroon (Central Africa)
Aedes albopictus	Population genetics	Inv	2	Nuclear and mitochondrial DNA	Shaikevich et al. 2018	10.18699/VJ18.397	Invasive mosquito species Aedes albopictus and Aedes aegypti on the Black Sea coast of the Caucasus: genetics (COI, ITS2), Wolbachia and Dirofilaria infections
Aedes albopictus	Phylogeography	Inv	1	mtDNA	Tedjou et al. 2019	10.1371/journal.pntd.0007137	Update on the geographical distribution and prevalence of Aedes aegypti and Aedes albopictus (Diptera: Culicidae), two major arbovirus vectors in Cameroon
Aedes albopictus	Population structure	Inv	2	mtDNA	de Oliveira et al. 2003	10.4269/ajtmh.2003.69.105	Large genetic differentiation and low variation in vector competence for dengue and yellow fever viruses of Aedes albopictus from Brazil, the United States, and the Cayman Islands
Aedes albopictus	Genetic diversity	Inv	2	mtDNA marker ND5	Adilah-Amrannudin et al. 2017	-	GENETIC POLYMORPHISM OF AEDES ALBOPICTUS POPULATION INFERRED FROM ND5 GENE VARIABILITIES IN SUBANG JAYA, MALAYSIA
Aedes albopictus	Population genetics	Inv	1	mtDNA	Pech-May et al. 2016	10.1016/j.actatropica.2016.01.021	Population genetics and ecological niche of invasive Aedes albopictus in Mexico
Aedes albopictus	Population structure	Inv	2	13 microsatellite loci	Wei et al. 2019	10.1186/s13071-019-3801-4	Patterns of spatial genetic structures in Aedes albopictus (Diptera: Culicidae) populations in China
Aedes albopictus	Population genetics	Inv	1	13 nuclear microsatellites	Beebe et al. 2013	10.1371/journal.pntd.0002361	Tracing the Tiger: Population Genetics Provides Valuable Insights into the Aedes (Stegomyia) albopictus Invasion of the Australasian Region
Aedes albopictus	Population genetics	Inv	2	6 microsatellite loci	Muhammad et al. 2019	-	Genetic structure of the dengue vector Aedes albopictus (Skuse) from different developed settlements in Penang Island, Malaysia based on microsatellite markers
Aedes albopictus	Genetic diversity	Inv	2	RAPD	Ayres et al. 2002	10.1590/S0074-02762002000600022	Genetic diversity in Brazilian Populations of Aedes albopictus
Aedes albopictus	Population structure	Inv	1	12 microsatellite markers	Multini et al. 2019	10.1371/journal.pone.0220773	Population structuring of the invasive mosquito Aedes albopictus (Diptera: Culicidae) on a microgeographic scale
Aedes albopictus	Population genetics	Inv	1	16 microsatellite loci	Luhken et al. 2020	10.1016/j.meegid.2020.104237	Microsatellite typing of Aedes albopictus (Diptera: Culicidae) populations from Germany suggests regular introductions
Aedes albopictus	Genetic diversity/Population structure	Inv	2	mtDNA	Duong et al. 2021	10.3390/genes12101579	Genetic Diversity and Population Structure of the Asian Tiger Mosquito (Aedes albopictus) in Vietnam: Evidence for Genetic Differentiation by Climate Region
Aedes albopictus	Population genetics	Inv	1	11 microsatellites	Gao et al. 2021	10.1186/s13071-020-04521-4	Dispersal patterns and population genetic structure of Aedes albopictus (Diptera: Culicidae) in three different climatic regions of China
Aedes albopictus	Genetic diversity	Inv	1	COI marker	Carrazco-Montalvo et al. 2022	10.3390/insects13030305	Establishment, Genetic Diversity, and Habitat Suitability of Aedes albopictus Populations from Ecuador
Aedes albopictus	Evolutionary history	Inv	1	Allozymes	Kambhampati et al. 1991	10.1038/hdy.1991.67	GEOGRAPHIC ORIGIN OF THE UNITED-STATES AND BRAZILIAN AEDES-ALBOPICTUS INFERRED FROM ALLOZYME ANALYSIS
Aedes albopictus	Genetic diversity	Non	0	mtDNA	Adilah-Amrannudin et al. 2018	-	Aedes albopictus in urban and forested areas of Malaysia: A study of mitochondrial sequence variation using the CO1 marker
Aedes albopictus	Genetic diversity	Inv	2	mtDNA and COI	Minard et al. 2015	10.3389/fmicb.2015.00970	French invasive Asian tiger mosquito populations harbor reduced bacterial microbiota and genetic diversity compared to Vietnamese autochthonous relatives
Aedes albopictus	Population structure	Inv	1	13 nuclear microsatellites and COI	Maynard et al. 2017	10.1371/journal.pntd.0005546	Tiger on the prowl: Invasion history and spatio-temporal genetic structure of the Asian tiger mosquito Aedes albopictus (Skuse 1894) in the Indo-Pacific
Aedes albopictus	Population structure	Inv	2	16 microsatellite loci	Latreille et al. 2020	10.1186/s13071-019-3840-x	High genetic diversity but no geographical structure of Aedes albopictus populations in Reunion Island
Aedes albopictus	Population structure	Inv	2	Microsatellites	Delatte et al. 2013	10.1371/journal.pntd.0002111	Evidence of Habitat Structuring Aedes albopictus Populations in Reunion Island
Aedes albopictus	Evolutionary history	Inv	2	Microsatellites	Vega-Rua et al. 2021	10.1038/s42003-020-1046-6	Vector competence of Aedes albopictus populations for chikungunya virus is shaped by their demographic history
Aedes albopictus	Population structure	Inv	1	Allozymes	Urbanelli et al. 2001	10.1046/j.1365-2540.2000.00676.x	Population structure of Aedes albopictus (Skuse): the mosquito which is colonizing Mediterranean countries
Micropterus salmoides	Population structure	Non	0	mtDNA	Whitemore & Craft, 1996	-	Mitochondrial DNA cytochrome b gene variation reveals different largemouth bass genealogies
Micropterus salmoides	Evolutionary history	Inv	1	mtDNA	Weyl et al. 2018	10.2989/16085914.2017.1398131	Invasion status of Florida bass Micropterus floridanus (Lesueur, 1822) in South Africa
Micropterus salmoides	Hybridization	Inv	2	60 SNPs	Hargrove et al. 2019	10.1007/s10530-018-01912-8	Using species-diagnostic SNPs to detail the distribution and dynamics of hybridized black bass populations in southern Africa
Micropterus salmoides	Admixture	Non	0	11 mtDNA	Lutz-Carrillo et al. 2006	10.1577/T04-221.1	Admixture analysis of Florida largemouth bass and northern largemouth bass using microsatellite loci
Micropterus salmoides	Hybridization	Inv	2	9 microsatellite DNA	Diedericks et al. 2018	10.1111/jfb.13730	Sleeping with the enemy: introgressive hybridization in two invasive centrarchids
Micropterus salmoides	Hybridization	Inv	2	mtDNA	Barthel et al. 2010	10.1643/CG-09-186	Molecular Genetic Confirmation of Hybridization between Largemouth and Smallmouth Bass (Micropterus) in the Wild
Anoplolepis gracilipes	Population genetics	Inv	1	mtDNA and microsatellites	Gruber et al. 2012	10.1111/j.1472-4642.2011.00833.x	Recent behavioural and population genetic divergence of an invasive ant in a novel environment
Anoplolepis gracilipes	Popultation structure	Inv	2	8 microsatellites and 2 mtDNA markers	Drescher et al. 2007	10.1111/j.1365-294X.2007.03260.x	Population structure and intraspecific aggression in the invasive ant species Anoplolepis gracilipes in Malaysian Borneo
Anoplolepis gracilipes	Genetic diversity	Inv	2	Microsatellites	Gruber et al. 2012	10.1002/ece3.313	Genetic diversity is positively associated with fine-scale momentary abundance of an invasive ant
Anoplolepis gracilipes	Population structure	Inv	3	Microsatellites	Gruber et al. 2013	10.1007/s00040-012-0277-z	The conundrum of the yellow crazy ant (Anoplolepis gracilipes) reproductive mode: no evidence for dependent lineage genetic caste determination
Anoplolepis gracilipes	Popultation structure	Inv	3	Microsatellites	Lenancker et al. 2021	10.1186/s12983-021-00392-2	Origin, behaviour, and genetics of reproductive workers in an invasive ant
Anoplolepis gracilipes	Population structure	Inv	2	Seven microsatellite loci	Thomas et al. 2010	10.1007/s10530-009-9473-9	Supercolony mosaics: two different invasions by the yellow crazy ant, Anoplolepis gracilipes, on Christmas Island, Indian Ocean
Anoplolepis gracilipes	Evolutionary history	Inv	1	Six microsatellite loci	Drescher et al. 2010	10.1371/journal.pone.0013581	Societies Drifting Apart? Behavioural, Genetic and Chemical Differentiation between Supercolonies in the Yellow Crazy Ant Anoplolepis gracilipes
Anoplophora glabripennis	Population structure	Inv	1	801bp of mitochondial DNA	Lee et al. 2020	10.1007/s10340-020-01245-3	Population genetic structure ofAnoplophora glabripennisin South Korea: Invasive populations in the native range?
Anoplophora glabripennis	Population genetics	Inv	1	15 nuclear satellites	Tsykun et al. 2020	10.1038/s41598-019-55698-3	Fine-scale invasion genetics of the quarantine pest, Anoplophora glabripennis, reconstructed in single outbreaks
Anoplophora glabripennis	Genetic diversity	Inv	1	mtDNA and microsatellites	Carter et al. 2009	10.1603/008.102.0516	Patterns of Genetic Variation Among Populations of the Asian Longhorned Beetle (Coleoptera: Cerambycidae) in China and Korea
Anoplophora glabripennis	Genetic diversity	Inv	2	mtDNA and microsatellites	Carter et al. 2009	10.4039/n09-026	Analysis of genetic diversity in an invasive population of Asian long-horned beetles in Ontario, Canada
Anoplophora glabripennis	Population structure	Inv	2	mtDNA and microsatellites	Carter et al. 2010	10.1007/s10530-009-9538-9	Genetic analyses of the Asian longhorned beetle (Coleoptera, Cerambycidae, Anoplophora glabripennis), in North America, Europe and Asia
Anoplophora glabripennis	Invasion genetics	Inv	1	Microsatellites	Javal et al. 2019	10.1111/mec.15030	Deciphering the worldwide invasion of the Asian long-horned beetle: A recurrent invasion process from the native area together with a bridgehead effect
Asterias amurensis	Invasion genetics	Inv	1	22 allozyme loci	Ward & Andrew, 1995	10.1007/BF00349151	POPULATION-GENETICS OF THE NORTHERN PACIFIC SEASTAR ASTERIAS-AMURENSIS (ECHINODERMATA, ASTERIIDAE) - ALLOZYME DIFFERENTIATION AMONG JAPANESE, RUSSIAN, AND RECENTLY INTRODUCED TASMANIAN POPULATIONS
Asterias amurensis	Genetic diversity	Non	0	Allozyme loci	Matsuoka & Hatanaka, 1998	10.1266/ggs.73.59	Genetic differentiation among local Japanese populations of the starfish Asterias amurensis inferred from allozyme variation
Bemisia tabaci	Genetic diversity	Inv	3	mtDNA	Legg et al. 2014	10.1016/j.virusres.2013.11.018	Spatio-temporal patterns of genetic change amongst populations of cassava Bemisia tabaci whiteflies driving virus pandemics in East and Central Africa
Bemisia tabaci	Genetic diversity	Inv	1	mtDNA and microsatellites	Delatte et al. 2011	10.1017/S0007485311000101	Genetic diversity, geographical range and origin of Bemisia tabaci (Hemiptera: Aleyrodidae) Indian Ocean Ms
Bemisia tabaci	Population genetics	Inv	1	mtDNA (COI)	Hsieh et al. 2007	10.1603/0046-225X(2007)36[952:EFMMAP]2.0.CO;2	Evidence from molecular markers and population genetic analyses suggests recent invasions of the western north pacific region by biotypes B and Q of Bemisia tabad (Gennadius)
Bemisia tabaci	Population structure	Inv	1	mtDNA	Misaka et al. 2020	10.3390/insects11010058	Genetic Diversity of Bemisia tabaci (Gennadius) (Hemiptera: Aleyrodidae) Colonizing Sweet Potato and Cassava in South Sudan
Bemisia tabaci	Population structure	Inv	1	6 polymorphic loci	do Valle et al. 2011	10.1590/S1519-566X2011000200008	Population Genetic Structure of Bemisia tabaci (Hemiptera: Aleyrodidae) Utilizing Microsatellite Markers
Bemisia tabaci	Population genetics	Inv	1	mtDNA (COI)	Munguti et al. 2021	10.3390/insects12100875	Distribution and Molecular Diversity of Whitefly Species Colonizing Cassava in Kenya
Bemisia tabaci	Population genetics	Inv	1	Six and seven microsatellite loci	Dickey et al. 2013	10.1603/EC12512	Population Genetics of Invasive Bemisia tabaci (Hemiptera: Aleyrodidae) Cryptic Species in the United States Based on Microsatellite Markers
Bemisia tabaci	Population genetics	Inv	1	8 microsatellites	Park et al. 2019	10.1371/journal.pone.0220327	Population genetic structure of Bemisia tabaci MED (Hemiptera: Aleyrodidae) in Korea
Bemisia tabaci	Population structure	Non	0	Six microsatellites	Tsagkarakou et al. 2007	10.1017/S000748530700466X	Biotype status and genetic polymorphism of the whitefly Bemisia tabaci (Hemiptera : Aleyrodidae) in Greece: mitochondrial DNA and microsatellites
Bemisia tabaci	Genetic structure	Inv	1	Microsatellite loci	Gauthier et al. 2014	10.1002/ps.3733	Genetic structure of Bemisia tabaci Med populations from home-range countries, inferred by nuclear and cytoplasmic markers: impact on the distribution of the insecticide resistance genes
Bemisia tabaci	Genetic diversity	Inv	1	8 microsatellite loci	Dinsdale et al. 2012	10.1017/S0007485312000077	Rapid genetic turnover in populations of the insect pest Bemisia tabaci Middle East: Asia Minor 1 in an agricultural landscape
Bemisia tabaci	Phylogeography	Inv	1	mtDNA markers	Frohlich et al. 1999	10.1046/j.1365-294x.1999.00754.x	A phylogeographical analysis of the Bemisia tabaci species complex based on mitochondrial DNA markers
Bemisia tabaci	Genetic diversity	Non	0	mtDNA	Chu et al. 2008	10.1111/j.1744-7917.2008.00191.x	Genetic differentiation of Bemisia tabaci (Gennadius) (Hemiptera : Aleyrodidae) biotype Q based on mitochondrial DNA markers
Bemisia tabaci	Population structure	Inv	2	mtDNA and microsatellites	Saleh et al. 2012	10.1007/s10144-012-0303-z	Spatial and host-plant partitioning between coexisting Bemisia tabaci cryptic species in Tunisia
Bemisia tabaci	Phylogeography	Inv	1	mtDNA	Kumar et al. 2017	10.3109/24701394.2016.1160075	Phylogeographical structure in mitochondrial DNA of whitefly, Bemisia tabaci Gennadius (Hemiptera: Aleyrodidae) in southern India and Southeast Asia
Bemisia tabaci	Genetic diversity	Non	0	mtDNA	Hsieh et al. 2006	10.1603/0013-8746(2006)99[768:AOBTHA]2.0.CO;2	Analysis of Bemisia tabaci (Hemiptera : Aleyrodidae) species complex and distribution in eastern Asia based on mitochondrial DNA markers
Bemisia tabaci	Population structure	Inv	1	12 microsatellite markers	Hsieh et al. 2011	10.1111/j.1570-7458.2011.01097.x	Population genetic structure of the newly invasive Q biotype of Bemisia tabaci in Taiwan
Bemisia tabaci	Population structure	Inv	1	8 microsatellite markers	Tsagkarakou et al. 2012	10.1017/S0007485311000757	Population genetic structure and secondary endosymbionts of Q Bemisia tabaci (Hemiptera: Aleyrodidae) from Greece
Bemisia tabaci	Population genetics	Inv	2	6 microsatellite loci	Gautam et al. 2021	10.3390/insects11120834	Low Genetic Variability in Bemisia tabaci MEAM1 Populations within Farmscapes of Georgia, USA
Bemisia tabaci	Genetic variation	Inv	1	mtDNA	Bertin et al. 2021	10.3390/insects12060521	Distribution and Genetic Variability of Bemisia tabaci Cryptic Species (Hemiptera: Aleyrodidae) in Italy
Bemisia tabaci	Phylogeography	Inv	1	8 SNPs	Paredes-Montero et al. 2022	10.3390/biology10101048	Phylogeographic and SNPs Analyses of Bemisia tabaci B Mitotype Populations Reveal Only Two of Eight Haplotypes Are Invasive
Bemisia tabaci	Genetic diversity	Inv	1	mtDNA	Valle et al. 2011	10.4238/vol10-3gmr1183	MtDNA variability in whitefly (Bemisia tabaci) populations in Brazil
Bemisia tabaci	Genetic diversity	Inv	2	Nuclear microsatellites and mtDNA markers	Chu et al. 2011	10.1017/S0007485311000022	Investigation of the genetic diversity of an invasive whitefly (Bemisia tabaci) in China using both mitochondrial and nuclear DNA markers
Bemisia tabaci	Population structure	Inv	1	13 microsatellite loci	Romay et al. 2011	10.1007/s12600-011-0175-3	Microsatellites reveal widespread predominance of an invasive over an indigenous Bemisia tabaci in Venezuela
Bemisia tabaci	Population structure	Inv	1	15 microsatellite loci	De Barro, 2005	10.1111/j.1365-294X.2005.02700.x	Genetic structure of the whitefly Bemisia tabaci in the Asia-Pacific region revealed using microsatellite markers
Bemisia tabaci	Population structure	Inv	1	6 microsatellite loci	Simon et al. 2007	10.1111/j.1570-7458.2007.00586.x	Distribution patterns of the Q and B biotypes of Bemisia tabaci in the Mediterranean Basin based on microsatellite variation
Bemisia tabaci	Population structure	Inv	1	AFLP mtCOI	Guo et al. 2012	10.1016/S2095-3119(12)60005-7	Diversity and Genetic Differentiation of the Whitefly Bemisia tabaci Species Complex in China Based on mtCOI and cDNA-AFLP Analysis
Bemisia tabaci	Genetic diversity	Non	0	mtDNA	Zhang et al. 2005	10.1111/j.1439-0418.2005.00950.x	Analysis of genetic diversity among different geographical populations and determination of biotypes of Bemisia tabaci in China
Bemisia tabaci	Genetic diversity	Inv	1	mtDNA	Tocko-Marabena et al. 2017	10.1371/journal.pone.0182749	Genetic diversity of Bemisia tabaci species colonizing cassava in Central African Republic characterized by analysis of cytochrome c oxidase subunit I
Bemisia tabaci	Genetic diversity	Inv	2	9 microsatellite DNA	Diaz et al. 2015	10.1111/1744-7917.12129	Genetic structure of the whitefly Bemisia tabaci populations in Colombia following a recent invasion
Bemisia tabaci	Adaptation	Inv	3	Neutral microsatellite loci	Diaz et al. 2014	10.1111/jeb.12387	Evidence for adaptive divergence of thermal responses among Bemisia tabaci populations from tropical Colombia following a recent invasion
Bemisia tabaci	Genetic diversity	Inv	2	Nuclear microsatellite	Delatte et al. 2015	10.1111/1744-7917.12134	Species and endosymbiont diversity of Bemisia tabaci (Homoptera: Aleyrodidae) on vegetable crops in Senegal
Bemisia tabaci	Genetic diversity	Inv	2	5 Microsatellite loci	Chu et al. 2013	10.1371/journal.pone.0079997	Spatial Genetic Heterogeneity in Populations of a Newly Invasive Whitefly in China Revealed by a Nation-Wide Field Survey
Bemisia tabaci	Population structure/hybridization	Inv	2	Microsatellites	Terraz et al. 2014	10.1002/ps.3792	Nuclear and cytoplasmic differentiation among Mediterranean populations of Bemisia tabaci: testing the biological relevance of cytotypes
Bemisia tabaci	Genetic diversity/hybridization	Inv	2	Microsatellites	Mouton et al. 2015	10.1002/ps.3834	Detection of genetically isolated entities within the Mediterranean species of Bemisia tabaci: new insights into the systematics of this worldwide pest
Bemisia tabaci	Invasion genetics	Inv	1	Microsatellites	De Barro et al. 2008	10.1007/s10530-007-9141-x	A virus and its vector, pepper yellow leaf curl virus and Bemisia tabaci, two new invaders of Indonesia
Bemisia tabaci	Population structure	Inv	1	mtCOI and microsatellites	Kareem et al. 2020	10.1111/jen.12736	Bemisia tabaci in Iraq: Population structure, endosymbiont diversity and putative species
Bemisia tabaci	Population structure	Inv	2	7 microsatellites	Tahiri et al. 2013	10.1002/ece3.655	Evidence of gene flow between sympatric populations of the Middle East-Asia Minor 1 and Mediterranean putative species of Bemisia tabaci
Bemisia tabaci	Genetic diversity	Inv	1	mitochondrial COI and microsatellites	Thierry et al. 2015	10.1111/icad.12083	Mitochondrial, nuclear, and endosymbiotic diversity of two recently introduced populations of the invasive Bemisia tabaci MED species in La Reunion
Bemisia tabaci	Invasion genetics	Inv	2	8 microsatellites	Delatte et al. 2006	10.1017/S0016672306008135	Microsatellites reveal extensive geographical, ecological and genetic contacts between invasive and indigenous whitefly biotypes in an insular environment
Bemisia tabaci	Population structure	Inv	1	7 microsatellites	Dalmon et al. 2008	10.1038/sj.hdy.6801080	Genetic structure of the invasive pest Bemisia tabaci: evidence of limited but persistent genetic differentiation in glasshouse populations
Bemisia tabaci	Population structure	Inv	1	8 microsatellites	Fontes et al. 2012	-	Structure of genetic diversity of Bemisia tabaci (Genn.) (Hemiptera: Aleyrodidae) populations in Brazilian crops and locations
Bemisia tabaci	Invasion genetics	Inv	2	Microsatellites (mtCOI)	Muniz et al. 2011	10.1603/EN11129	Extensive Settlement of the Invasive MEAM1 population of Bemisia tabaci (Hemiptera: Aleyrodidae) in the Caribbean and Rare Detection of Indigenous Populations
Carcinus maenas	Population structure	Inv	2	mtDNA and microsatellites	Lehnert et al. 2018	10.1111/eva.12657	Temporal dynamics of genetic clines of invasive European green crab (Carcinus maenas) in eastern North America
Carcinus maenas	Population genetics	Inv	2	Microsatellite loci	Darling et al. 2014	10.1098/rsos.140202	Are genes faster than crabs? Mitochondrial introgression exceeds larval dispersal during population expansion of the invasive crab Carcinus maenas
Carcinus maenas	Genetic structure	Inv	2	Microsatellite loci and mtDNA	Burden et al. 2014	10.3354/meps10704	Genetic structure of Carcinus maenas in southeast Australia
Carcinus maenas	Population structure	Inv	1	Nuclear microsatellite	Darling et al. 2008	10.1111/j.1365-294X.2008.03978.x	Genetic patterns across multiple introductions of the globally invasive crab genus Carcinus
Carcinus maenas	Population structure	Inv	3	Two SNPs	Coyle et al. 2019	10.1242/jeb.203521	Mitochondrial genotype influences the response to cold stress in the European green crab, Carcinus maenas
Carcinus maenas	Evolutionary history	Inv	1	Microsatellite markers	Tepolt et al. 2009	10.1111/j.1472-4642.2009.00605.x	European green crabs (Carcinus maenas) in the northeastern Pacific: genetic evidence for high population connectivity and current-mediated expansion from a single introduced source population
Carcinus maenas	Population genetics	Inv	3	8 microsatellite loci	Silva et al. 2010	-	Population differentiation of the shore crab Carcinus maenas (Brachyura: Portunidae) on the southwest English coast based on genetic and morphometric analyses
Carcinus maenas	Hybridization	Inv	3	Nuclear microsatellite	Darling, 2011	10.1371/journal.pone.0017828	Interspecific Hybridization and Mitochondrial Introgression in Invasive Carcinus Shore Crabs
Carcinus maenas	Genetic variation	Non	0	Allozyme	Brian et al. 2006	10.1016/j.jembe.2005.08.002	ns of morphological and genetic variability in UK populations of the shore crab, Carcinus maenas Linnaeus, 1758 (Crustacea : Decapoda : Brachyura)
Coptotermes formosanus	Population structure	Non	0	6 microsatellite loci	Vargo et al. 2003	10.1046/j.1365-294X.2003.01938.x	Colony and population genetic structure of the Formosan subterranean termite, Coptotermes formosanus, in Japan
Coptotermes formosanus	Population structure	Inv	3	mtDNA	Husseneder et al. 2005	10.1603/0022-0493-98.5.1421	Colony social organization and population genetic structure of an introduced population of Formosan subterranean termite from New Orleans, Louisiana
Dreissena polymorpha	Population genetics	Non	0	13 allozyme loci	Lewis et al. 2000	10.1139/cjfas-57-3-637	Population genetics of the zebra mussel, Dreissena polymorpha (Pallas): local allozymedifferentiation within midwestern lakes and streams
Dreissena polymorpha	Population genetics	Non	0	93 SSRS	Penarrubia et al. 2015	10.1371/journal.pone.0120732	Using Massive Parallel Sequencing for the Development, Validation, and Application of Population Genetics Markers in the Invasive Bivalve Zebra Mussel (Dreissena polymorpha)
Dreissena polymorpha	Invasion genetics	Inv	3	Five trinucleotide microsatellite loci	Naish & Boulding, 2001	10.1046/j.1471-8278 .2001.00111.x	Trinucleotide microsatellite loci for the zebra mussel Dreissena polymorpha, an invasive species in Europe and North America
Dreissena polymorpha	Population genetics	Inv	2	8 polymorphic allozyme loci	Gosling et al. 2008	10.1111/j.1365-2427.2008.01965.x	Genetic variability in Irish populations of the invasive zebra mussel, Dreissena polymorpha: discordant estimates of population differentiation from allozymes and microsatellites
Dreissena polymorpha	Population genetics	Inv	1	AFLP	Rajagopal et al. 2009	10.1007/s10530-009-9495-3	Origin of Spanish invasion by the zebra mussel, Dreissena polymorpha (Pallas, 1771) revealed by amplified fragment length polymorphism (AFLP) fingerprinting
Dreissena polymorpha	Population structure	Inv	2	AFLP	Elderkin et al. 2004	10.1111/j.1365-2427.2004.01285.x	Amplified fragment length polymorphism (AFLP) analysis of the genetic structure of the zebra mussel, Dreissena polymorpha, in the Mississippi River
Dreissena polymorpha	Invasion genetics	Inv	1	AFLP	Pollux et al. 2003	10.1046/j.1365-2427.2003.01063.x	Zebra mussels (Dreissena polymorpha) in Ireland, AFLP-fingerprinting and boat traffic both indicate an origin from Britain
Linepithema humile	Population genetics	Inv	2	Microsatellites	Brandt et al. 2009	10.1111/j.1365-294X.2008.04056.x	Global-scale analyses of chemical ecology and population genetics in the invasive Argentine ant
Linepithema humile	Population genetics	Inv	2	Population genetic data	Tsutsui & Case, 2001	10.1554/0014-3820(2001)055[0976:PGACSO]2.0.CO;2	Population genetics and colony structure of the argentine ant (Linepithema humile) in its native and introduced ranges
Linepithema humile	Invasion genetics	Inv	1	mtDNA	Park et al. 2021	10.1111/1748-5967.12495	Distribution and mitochondrial DNA tracing of the invasive Argentine ants (Linepithema humile) in South Korea
Linepithema humile	Invasion genetics	Inv	1	Miitochondrial markers	Corin et al. 2007	10.1111/j.1472-4642.2007.00355.x	Inferring historical introduction pathways with mitochondrial DNA: the case of introduced Argentine ants (Linepithema humile) into New Zealand
Lymantria dispar	Population structure	Inv	1	mtDNA and RFLPs	Bogdanowics et al. 1993	10.1093/aesa/86.6.710	ASIAN GYPSY MOTHS (LEPIDOPTERA, LYMANTRIIDAE) IN NORTH-AMERICA - EVIDENCE FROM MOLECULAR-DATA
Lymantria dispar	Population structure	Inv	2	Microsatellite markers	Kang et al. 2017	10.1002/ece3.3467	Genetic structure and demographic history of Lymantria dispar (Linnaeus, 1758) (Lepidoptera: Erebidae) in its area of origin and adjacent areas
Lymantria dispar	Genetic diversity	Inv	3	mtDNA and microsatellites	Keena et al. 2008	10.1603/0046-225X(2008)37[636:WDOFFA]2.0.CO;2	World distribution of female flight and genetic variation in Lymantria dispar (Lepidoptera : Lymantriidae)
Lymantria dispar	Population genetics	Inv	1	mtDNA and microsatellites	Wu et al. 2015	10.1111/mec.13103	Genetic structure, admixture and invasion success in a Holarctic defoliator, the gypsy moth (Lymantria dispar, Lepidoptera: Erebidae)
Lymantria dispar	Population genetics	Inv	2	9 microsatellite loci	Zuo et al. 2019	10.3390/f10121100	Microsatellite and Morphological Analyses Reveal Unexpected Diversity in Lymantria dispar in China
Lymantria dispar	Evolutionary history	Inv	1	mtDNA	Zahiri et al. 2019	10.1016/j.ympev.2019.04.021	Global phylogeography reveals the origin and the evolutionary history of the gypsy moth (Lepidoptera, Erebidae)
Lymantria dispar	Population genetics	Inv	1	mtDNA	Inoue et al. 2019	10.1016/j.foreco.2018.12.022	Population dynamics and geographical distribution of the gypsy moth, Lymantria dispar, in Japan
Lymantria dispar	Genetic diversity	Inv	1	4 microsatellite DNA loci	Bogdanowics et al. 1997	10.1093/aesa/90.6.768	Microsatellite DNA variation among Asian and North American gypsy moths (Lepidoptera : Lymantriidae)
Mnemiopsis leidyi	Evolutionary history	Inv	1	Population genetic data	Ghabooli et al. 2011	10.1007/s10530-010-9859-8	Multiple introductions and invasion pathways for the invasive ctenophore Mnemiopsis leidyi in Eurasia
Mnemiopsis leidyi	Evolutionary history	Inv	3	mtDNA	Pett et al. 2011	10.3109/19401736.2011.624611	Extreme mitochondrial evolution in the ctenophore Mnemiopsis leidyi: Insight from mtDNA and the nuclear genome
Mnemiopsis leidyi	Population genetics	Inv	1	7 highly polymorphic microsatellites	Bolte et al. 2013	10.3354/meps10321	Population genetics of the invasive ctenophore Mnemiopsis leidyi in Europe reveal source-sink dynamics and secondary dispersal to the Mediterranean Sea
Mnemiopsis leidyi	Phylogeography	Inv	2	Mitochondrial cytochrome b and 6 nuclear microsatellite loci	Bayha et al. 2015	10.1007/s10530-014-0770-6	Worldwide phylogeography of the invasive ctenophore Mnemiopsis leidyi(Ctenophora) based on nuclear and mitochondrial DNA data
Mnemiopsis leidyi	Population genetics	Inv	1	Microsatellite loci	Reusch et al. 2010	10.1111/j.1365-294X.2010.04701.x	Microsatellites reveal origin and genetic diversity of Eurasian invasions by one of the world's most notorious marine invader, Mnemiopsis leidyi(Ctenophora)
Mnemiopsis leidyi	Population genetics	Inv	3	Microsatellite loci	Jaspers et al. 2019	10.3389/fmars.2019.00635	Microbiota Differences of the Comb Jelly Mnemiopsis leidyi in Native and Invasive Sub-Populations
Pheidole megacephala	Population genetics	Inv	3	Microsatellite DNA	Fournier et al. 2013	10.1371/journal.pone.0031480	Genetic Structure, Nestmate Recognition and Behaviour of Two Cryptic Species of the Invasive Big-Headed Ant Pheidole megacephala
Pomacea canaliculata	Population structure	Inv	2	14 microsatellites	Underwood et al. 2019	10.2983/035.038.0115	POPULATION GENETIC STRUCTURE AND DIVERSITY OF THE INVASIVE ISLAND APPLE SNAIL POMACEA MACULATA (PERRY, 1810) IN SOUTH CAROLINA AND GEORGIA
Pomacea canaliculata	Genetic diversity	Non	0	COI gene	Cang-Lin et al. 2018	10.16250/j.32.1374.2017163	[Genotyping and polymorphism analysis of cytochrome c oxidase subunit Ⅰ gene of <i>Pomacea canaliculata</i> from Lincang City in Yunnan Province].
Pomacea canaliculata	Population genetics	Inv	1	mtDNA	Rawlings et al. 2007	10.1186/1471-2148-7-97	The identity, distribution, and impacts of non-native apple snails in the continental United States
Pomacea canaliculata	Phylogeography	Inv	2	mtDNA	Liu et al. 2019	10.3897/natureconservation.36.35045	Phylogeographic patterns and demographic history of Pomacea canaliculataand Pomacea maculata from different countries (Ampullariidae, Gastropoda, Mollusca)
Potamocorbula amurensis	Invasion genetics	Inv	2	Cytochrome b region of mtDNA	Okawa et al. 2016	10.3391/bir.2016.5.1.05	Molecular analysis of the distributions of the invasive Asian clam, Corbicula fluminea (OF Muller, 1774), and threatened native clam, C. leana Prime, 1867, on Kyushu Island, Japan
Potamocorbula amurensis	Evolutionary history	Non	0	mtDNA	Hedtke et al. 2008	10.1111/j.1558-5646.2008.00344.x	All-male asexuality: Origin and maintenance of androgenesis in the asian clam corbicula
Potamocorbula amurensis	Population genetics	Inv	2	COI mtDNA, CYTb mtDNA, 18s rDNA gene markers	Gomes et al. 2016	10.1371/journal.pone.0158108	Low Genetic Diversity and High Invasion Success of Corbicula fluminea (Bivalvia, Corbiculidae) (Muller, 1774) in Portugal
Vespula vulgaris	Population genetics	Inv	2	Microsatellite loci	Schmack et al. 2019	10.1007/s10530-019-02039-0	Lack of genetic structuring, low effective population sizes and major bottlenecks characterise common and German wasps in New Zealand
Wasmannia auropunctata	Population genetics	Inv	1	mtDNA	Mikheyev & Mueller, 2007	10.1111/j.1472-4642.2007.00370.x	Genetic relationships between native and introduced populations of the little fire ant Wasmannia auropunctata
Wasmannia auropunctata	Invasion genetics	Inv	1	Microsatellite loci	Foucaud et al. 2010	10.1111/j.1752-4571.2010.00119.x	Worldwide invasion by the little fire ant: routes of introduction and eco-evolutionary pathways
Wasmannia auropunctata	Evolutionary history	Non	0	12 microsatellite loci	Foucaud et al. 2010	10.1038/hdy.2009.169	Thelytokous parthenogenesis, male clonality and genetic caste determination in the little fire ant: new evidence and insights from the lab
Wasmannia auropunctata	Population genetics	Inv	1	12 microsatellite loci	Chifflet et al. 2018	10.1371/journal.pone.0206602	Southern expansion of the invasive ant Wasmannia auropunctata within its native range and its relation with clonality and human activity
Wasmannia auropunctata	Evolutionary history	Inv	1	Mitochondrial and nuclear DNA markers	Chifflet et al. 2016	10.1111/jeb.12827	Evolutionary history of the little fire ant Wasmannia auropunctata before global invasion: inferring dispersal patterns, niche requirements and past and present distribution within its native range
Wasmannia auropunctata	Evolutionary history	Non	0	Microsatellite loci and mtDNA	Foucand et al. 2009	10.1111/j.1365-294X.2009.04440.x	Reproductive system, social organization, human disturbance and ecological dominance in native populations of the little fire ant, Wasmannia auropunctata
Wasmannia auropunctata	Evolutionary history	Inv	3	Microsatellite markers	Foucand et al. 2006	10.1554/06-099.1	Rare sexual reproduction events in the clonal reproduction system of introduced populations of the little fire ant
Wasmannia auropunctata	Evolutionary history	Inv	3	Microsatellite markers	Mikheyev et al. 2009	10.1111/j.1365-294X.2009.04213.x	Single-queen introductions characterize regional and local invasions by the facultatively clonal little fire ant Wasmannia auropunctata
Phytophthora cinnamomi	Population genetics	Inv	1	Population genetic data	Pagliaccia et al. 2013	10.1094/PHYTO-01-12-0016-R	Population Genetic Structure of Phytophthora cinnamomi Associated with Avocado in California and the Discovery of a Potentially Recent Introduction of a New Clonal Lineage
Phytophthora cinnamomi	Population genetics	Inv	1	15 microsatellite loci	Engelbrecht et al. 2022	10.1094/PHYTO-10-21-0414-R	Population Genetic Analyses of <i>Phytophthora cinnamomi</i> Reveals Three Lineages and Movement Between Natural Vegetation and Avocado Orchards in South Africa.
Phytophthora cinnamomi	Population structure	Inv	1	4 microsatellite DNA loci	Serrano et al. 2019	10.1094/PHYTO-03-19-0102-R	A Microsatellite Analysis Used to Identify Global Pathways of Movement of Phytophthora cinnamomi and the Likely Sources of Wildland Infestations in California and Mexico
Phytophthora cinnamomi	Adaptive evolution	Inv	3	Microsatellite loci	Dobrowolski et al. 2008	10.1111/j.1365-3059.2008.01883.x	Selection for decreased sensitivity to phosphite in Phytophthora cinnamomiwith prolonged use of fungicide
Phytophthora cinnamomi	Genetic variation	Inv	3	4 microsatellite DNA loci	Eggers et al. 2012	10.1094/PDIS-02-12-0140-RE	Variation Among Phytophthora cinnamomi Isolates from Oak Forest Soils in the Eastern United States
Acacia Mearnsii	Genetic diversity	Non	0	Microsatellite loci	Bairu et al. 2021	10.1007/s10265-021-01331-2	Genetic diversity and population structure of six South African Acacia mearnsii breeding populations based on SSR markers
Acacia Mearnsii	Phylogeography	Inv	1	11 microsatellites	Bairu et al. 2019	10.1016/j.sajb.2019.07.045	Tracing the genetic origin of two Acacia mearnsii seed orchards in South Africa
Arundo donax	Population genetics	Inv	1	10 microsatellite loci	Tarin et al. 2013	10.1614/IPSM-D-12-00085.1	Microsatellites Uncover Multiple Introductions of Clonal Giant Reed (Arundo donax)
Arundo donax	Population genetics	Inv	1	AFLP analysis	Mariani et al. 2010	10.1111/j.1744-7348.2010.00419.x	Origin, diffusion and reproduction of the giant reed (Arundo donax L.): a promising weedy energy crop
Arundo donax	Population genetics	Inv	1	4 microsatellite DNA loci	Canavan et al. 2017	10.1017/inp.2016.5	Exploring the Origin and Genetic Diversity of the Giant Reed, Arundo donaxin South Africa
Arundo donax	Genetic diversity	Inv	2	AFLPs	Guarino et al. 2019	10.1371/journal.pone.0215096	The use of MSAP reveals epigenetic diversity of the invasive clonal populations of Arundo donax L.
Caulerpa taxifolia	Genetic diversity	Non	0	Microsatellite loci, DNA fingerprinting	Phillips & Price, 2002	10.3354/meps238061	How different is Mediterranean Caulerpa taxifolia (Caulerpales : Chlorophyta) to other populations of the species?
Caulerpa taxifolia	Genetic diversity	Non	0	Allozyme	Benzie et al. 2000	10.1016/S0304-3770(99)00068-6	Genetic variation in the green alga Caulerpa taxifolia
Chromolaena odorata	Invasion genetics	Inv	1	6 microsatellite loci and 3 DNA fragments	Yu et al. 2014	10.1007/s10530-014-0669-2	Invasion genetics of Chromolaena odorata (Asteraceae): extremely low diversity across Asia
Clidemia hirta	Population genetics	Inv	1	Allozyme	DeWalt & Hamrick, 2004	10.3732/ajb.91.8.1155	Genetic variation of introduced Hawaiian and native Costa Rican populations of an invasive tropical shrub, Clidemia hirta (Melastomataceae)
Eichhornia crassipes	Population genetics	Inv	2	AFLP markers	Zhang et al. 2010	10.1111/j.1365-294X.2010.04609.x	Genetic uniformity characterizes the invasive spread of water hyacinth (Eichhornia crassipes), a clonal aquatic plant
Imperata cylindrica	Population genetics	Inv	1	AFLP markers	Lucardi et al. 2014	10.1614/IPSM-D-13-00029.1	Invasion Success in Cogongrass (Imperata cylindrica): A Population GeneticApproach Exploring Genetic Diversity and Historical Introductions
Imperata cylindrica	Genetic diversity	Inv	3	AFLP markers	Lucardi et al. 2020	10.3390/plants9040423	Patterns of Genetic Diversity in Highly Invasive Species: Cogongrass (Imperata cylindrica) Expansion in the Invaded Range of the Southern United States (US)
Lantana camara	Population genetics	Inv	2	AFLP markers	Variden et al. 2013	10.1111/j.1600-0587.2012.00120.x	Management history determines gene flow in a prominent invader
Lantana camara	Population genetics	Inv	1	Six nuclear microsatellites	Ray & Quader, 2014	10.1111/plb.12087	Genetic diversity and population structure of Lantana camara in India indicates multiple introductions and gene flow
Lantana camara	Population structure	Inv	1	Six microsatellite loci	Ray & Ray, 2014	10.1093/aobpla/plu052	Rapid divergence of ecotypes of an invasive plant
Melaleuca quinquenervia	Population genetics	Inv	1	Allozyme loci	Dray et al. 2009	10.1016/j.aquabot.2008.11.006	Concordance between life history traits, invasion history, and allozymediversity of the Everglades invader Melaleuca quinquenervia
Miconia calvescens	Population genetics	Inv	1	9 microsatellite loci and 77 ISSRs	Le Roux et al. 2008	10.1111/j.1472-4642.2008.00504.x	Genetic diversity and structure of the invasive tree Miconia calvescens in Pacific islands
Miconia calvescens	Population genetics	Inv	1	9 microsatellite loci	Hardesty et al. 2012	10.1111/j.1472-4642.2011.00832.x	Getting here from there: testing the genetic paradigm underpinning introduction histories and invasion success
Mytilus galloprovincialis	Genetic diversity	Non	0	mtDNA	Riginos & Henzler, 2008	10.1007/s00227-008-1038-4	Patterns of mtDNA diversity in North Atlantic populations of the mussel Mytilus edulis
Mytilus galloprovincialis	Population structure	Non	0	Allozyme variation and mtDNA	Gardner, 1994	-	THE STRUCTURE AND DYNAMICS OF NATURALLY-OCCURRING HYBRID MYTILUS-EDULIS LINNAEUS, 1758 AND MYTILUS-GALLOPROVINCIALIS LAMARCK, 1819 (BIVALVIA, MOLLUSCA) POPULATIONS - REVIEW AND INTERPRETATION
Mytilus galloprovincialis	Evolutionary history	Non	0	mtDNA	Rawson & Hilbish, 1995	-	EVOLUTIONARY RELATIONSHIPS AMONG THE MALE AND FEMALE MITOCHONDRIAL-DNA LINEAGES IN THE MYTILUS-EDULIS SPECIES COMPLEX
Mytilus galloprovincialis	Genetic variation	Non	0	mtDNA	Gardner & Skibinski, 1991	10.1016/0022-0981(91)90115-D	MITOCHONDRIAL-DNA AND ALLOZYME COVARIATION IN A HYBRID MUSSEL POPULATION
Mytilus galloprovincialis	Population structure	Non	0	mtDNA and 6 microsatellites	Kalkan et al. 2011	10.1080/17451000.2011.558098	Is the Bosphorus Strait a barrier to gene flow for the Mediterranean mussel, Mytilus galloprovincialis (Lamarck, 1819)?
Mytilus galloprovincialis	Population genetics	Non	0	Population genetic data	Ntuli et al. 2021	10.1038/s41598-020-57474-0	Rejection of the genetic implications of the "Abundant Centre Hypothesis" in marine mussels
Mytilus galloprovincialis	Hybridization	Non	0	mtDNA	Westfall & Gardner, 2013	10.1007/s10530-012-0385-8	Interlineage Mytilus galloprovincialis Lmk. 1819 hybridization yields inconsistent genetic outcomes in the Southern hemisphere
Mytilus galloprovincialis	Population structure	Non	0	mtDNA	Sanjuan et al. 1996	10.1016/0022-0981(95)00209-X	Macrogeographic differentiation by mtDNA restriction site analysis in the SW European Mytilus galloprovincialis Lmk
Mytilus galloprovincialis	Population genetics	Non	0	Nuclear DNA markers	Daguin & Borsa, 1999	10.1016/S0022-0981(98)00163-4	Genetic characterisation of Mytilus galloprovincialis Lmk. in North West Africa using nuclear DNA markers
Mytilus galloprovincialis	Population genetics	Non	0	Population genetic data	Crego-Prieto et al. 2014	10.1007/s12237-013-9738-5	Cytological and Population Genetic Changes in Northwestern Iberian Mussels After the Prestige Oil Spill
Mytilus galloprovincialis	Population structure	Non	0	Microsatellite markers	Coolen et al. 2020	10.1111/mec.15364	Marine stepping-stones: Connectivity of Mytilus edulis populations between offshore energy installations
Mytilus galloprovincialis	Population genetics	Non	0	8 enzymatic loci	Skalamera et al. 1999	10.3354/meps178251	No evidence for genetic differentiation of the mussel Mytilus galloprovincialis between lagoons and the seaside
Mytilus galloprovincialis	Population genetics	Non	0	mtDNA	Kim et al. 2000	-	Gene flow of the blue mussel (Mytilus edulis) species complex in Korea detected by mitochondrial COIII gene sequences
Mytilus galloprovincialis	Evolutionary history	Non	0	mtDNA	Stewart et al. 1995	-	MALE AND FEMALE MITOCHONDRIAL-DNA LINEAGES IN THE BLUE MUSSEL (MYTILUS-EDULIS) SPECIES GROUP
Mytilus galloprovincialis	Population genetics	Non	0	Microsatellites	Ouagajjou et al. 2010	-	DIFFERENTIAL GENE FLOW BETWEEN POPULATIONS OF MYTILUS GALLOPROVINCIALIS DISTRIBUTED ALONG IBERIAN AND NORTH AFRICAN COASTS
Mytilus galloprovincialis	Population genetics	Non	0	mtDNA	Stewart et al. 2018	10.1139/cjz-2017-0212	Distribution and frequency of mitochondrial DNA polymorphisms in blue mussel (Mytilus edulis) populations of southwestern Nova Scotia (Canada)
Mytilus galloprovincialis	Population genetics	Non	0	10 microsatellite loci	Giantsis et al. 2014	10.1017/S0025315414000174	Microsatellite variation of mussels (Mytilus galloprovincialis) in central and eastern Mediterranean: genetic panmixia in the Aegean and the Ionian Seas
Mytilus galloprovincialis	Population structure	Non	0	RAPD markers	Giantsis et al. 2012	10.4238/2012.August.17.14	Genetic characterization and evaluation of anthropogenic impacts on genetic patterns in cultured and wild populations of mussels (Mytilus galloprovincialis) from Greece
Mytilus galloprovincialis	Population structure	Inv	2	mtDNA	Zardi et al. 2007	10.3354/meps337135	Unexpected genetic structure of mussel populations in South Africa: indigenous Perna perna and invasive Mytilus galloprovincialis
Mytilus galloprovincialis	Population structure	Non	0	7 microsatellites	Ouagajjou et al. 2015	10.1016/j.ecss.2014.10.016	The connectivity of Mytilus galloprovincialis in northern Morocco: A gene flow crossroads between continents
Mytilus galloprovincialis	Population structure	Non	0	Population genetic data	Toro et al. 2004	10.1111/j.1365-2109.2004.01172.x	The genetic structure of Mytilus chilensis (Hupe 1854) populations along the Chilean coast based on RAPDs analysis
Mytilus galloprovincialis	Population structure	Non	0	mtDNA	Westfall et al. 2010	10.1111/j.1755-0998.2009.02779.x	An RFLP assay to determine if Mytilus galloprovincialis Lmk. (Mytilidae; Bivalvia) is of Northern or Southern hemisphere origin
Mytilus galloprovincialis	Evolutionary history	Non	0	15 allozyme loci	Quesada et al. 1995	10.3354/meps116099	A MULTILOCUS ALLOZYME DISCONTINUITY IN THE MUSSEL MYTILUS-GALLOPROVINCIALIS - THE INTERACTION OF ECOLOGICAL AND LIFE-HISTORY FACTORS
Mytilus galloprovincialis	Hybridization	Non	0	Allozymes	Comesana & Sanjuan, 1997	10.1007/BF02908758	Microgeographic allozyme differentiation in the hybrid zone of Mytilus galloprovincialis Lmk and M-edulis L on the continental European coast
Mytilus galloprovincialis	Hybridization	Non	0	Nuclear DNA markers	Gosling et al. 2008	10.1017/S0025315408000957	Genetic characterization of hybrid mussel (Mytilus) populations on Irish coasts
Mytilus galloprovincialis	Population structure	Non	0	Allozyme polymorphisms	Sanjuan et al. 1997	10.1080/00785326.1997.10433387	Genetic differentiation in Mytilus galloprovincialis LMK. throughout the world
Mytilus galloprovincialis	Population genetics	Non	0	9 microsatellite loci	Larrain et al. 2016	10.3856/vol43-issue5-fulltext-20	Heterologous microsatellite-based genetic diversity in blue mussel (Mytilus chilensis) and differentiation among localities in southern Chile
Mytilus galloprovincialis	Introgression	Non	0	mtDNA	Rawson & Hilbash, 1998	10.2307/2410924	Asymmetric introgression of mitochondrial DNA among European populations of blue mussels (Mytilus spp.)
Mytilus galloprovincialis	Genetic diversity	Inv	1	Nuclear DNA marker Me 15/16	Westfall & Gardner, 2010	10.1111/j.1095-8312.2010.01549.x	Genetic diversity of Southern hemisphere blue mussels (Bivalvia: Mytilidae) and the identification of non-indigenous taxa
Mytilus galloprovincialis	Genetic diversity	Non	0	AFLP	Larsson et al. 2016	10.7717/peerj.2628	Sewage treatment plant associated genetic differentiation in the blue mussel from the Baltic Sea and Swedish west coast
Mytilus galloprovincialis	Population genetics	Non	0	2 nuclear loci	Kartavtsev et al. 2018	10.2983/035.037.0109	GENETIC AND MORPHOMETRIC VARIABILITY IN SETTLEMENTS OF TWO MUSSEL SPECIES (MYTILUS EX. GR. EDULIS), MYTILUS TROSSULUS AND MYTILUS GALLOPROVINCIALIS, IN THE NORTHWESTERN SEA OF JAPAN
Mytilus galloprovincialis	Population genetics	Non	0	8 microsatellite markers	Stambuk et al. 2013	10.1016/j.aquatox.2013.03.017	Gene flow vs. pollution pressure: Genetic diversity of Mytilus galloprovincialis in eastern Adriatic
Mytilus galloprovincialis	Population genetics	Non	0	81 SNPs	Mathiesen et al. 2017	10.1111/eva.12415	Genetic diversity and connectivity within Mytilus spp. in the subarctic and Arctic
Mytilus galloprovincialis	Population structure	Non	0	15 allozyme loci	Sarver & Foltz, 1993	10.1007/BF00346431	GENETIC POPULATION-STRUCTURE OF A SPECIES COMPLEX OF BLUE MUSSELS (MYTILUS SPP)
Mytilus galloprovincialis	Genetic diversity	Non	0	6 microsatellites	Diz & Presa, 2009	10.1016/j.aquaculture.2008.10.029	The genetic diversity pattern of Mytilus galloprovincialis in Galician Rias (NW Iberian estuaries)
Mytilus galloprovincialis	Population structure	Non	0	Allozyme frequencies	Toro et al. 2006	10.1590/S1415-47572006000100031	Allozymic variation and differentiation in the chilean blue mussel, Mytilus chilensis, along its natural distribution
Mytilus galloprovincialis	Population structure	Non	0	54 SNP markers	Bach et al. 2019	10.1007/s12526-018-0870-0	Mytilus trossulus in NW Greenland is genetically more similar to North Pacific than NW Atlantic populations of the species
Mytilus galloprovincialis	Population genetics	Non	0	Allozyme markers	Katolikova et al. 2016	10.1371/journal.pone.0152963	Genetic, Ecological and Morphological Distinctness of the Blue Mussels Mytilus trossulus Gould and M-edulis L. in the White Sea
Solenopsis invicta	Population genetics	Inv	1	Allozymes, microsatellites, mtDNA	Caldera et al. 2008	10.1007/s10530-008-9219-0	Putative native source of the invasive fire ant Solenopsis invicta in the USA
Solenopsis invicta	Evolutionary history	Non	0	mtDNA	Shoemaker & Ross, 1996	10.1038/383613a0	Effects of social organization on gene flow in the fire ant Solenopsis invicta
Solenopsis invicta	Population structure	Inv	1	Microsatellites, mtDNA	Ross et al. 1999	10.1093/oxfordjournals.molbev.a026134	Assessing genetic structure with multiple classes of molecular markers: A case study involving the introduced fire ant Solenopsis invicta
Solenopsis invicta	Phylogeography	Non	0	mtDNA	Ahrens et al. 2005	10.1111/j.0014-3820.2005.tb01822.x	Phylogeographic structure of the fire ant solenopsis invicta in its native South American range: Roles of natural barriers and habitat connectivity
Solenopsis invicta	Invasion genetics	Inv	1	mtDNA and nuclear microsatellites	Yang et al. 2012	10.1111/j.1365-294X.2011.05393.x	Propagule pressure and colony social organization are associated with the successful invasion and rapid range expansion of fire ants in China
Solenopsis invicta	Invasion genetics	Inv	1	Nuclear markers and mtDNA	Ross & Shoemaker, 2008	10.1098/rspb.2008.0412	Estimation of the number of founders of an invasive pest insect population: the fire ant Solenopsis invicta in the USA
Solenopsis invicta	Population genetics	Inv	2	Seven polymorphic microsatellite loci	Buczkowski et al. 2004	10.1111/j.1365-294X.2004.02261.x	The diminutive supercolony: the Argentine ants of the southeastern United States
Solenopsis invicta	Evolutionary history	Inv	1	mtDNA - COI	Zhang & Hou, 2014	10.1111/1744-7917.12042	Invasion history of Solenopsis invicta (Hymenoptera: Formicidae) in Fujian, China based on mitochondrial DNA and its implications in development of a control strategy
Solenopsis invicta	Population genetics	Inv	1	mtDNA	Shoemarker et al. 2006	10.1603/0013-8746(2006)99[1213:PGOTIF]2.0.CO;2	Population genetics of the invasive fire ant Solenopsis invicta (Hymenoptera : Formicidae) in the United States
Solenopsis invicta	Population structure	Inv	1	Nuclear and mitochondrial DNA	Yang et al. 2008	10.1007/s00040-007-0969-y	Population genetic structure of the red imported fire ant, Solenopsis invicta, in Taiwan
Solenopsis invicta	Population genetics	Inv	1	4 microsatellite DNA loci	Henshaw et al. 2005	10.1111/j.1440-6055.2005.00421.x	Population genetics and history of the introduced fire ant, Solenopsis invicta Buren (Hymenoptera : Formicidae), in Australia
Solenopsis invicta	Population genetics	Non	0	10 microsatellite loci	Goodisman et al. 2007	10.1007/s10530-006-9059-8	Genetic and morphological variation over space and time in the invasive fire ant Solenopsis invicta
Aphanomyces astaci	Population genetics	Inv	1	mtDNA	Makkonen et al. 2018	10.1017/S0031182018000227	MtDNA allows the sensitive detection and haplotyping of the crayfish plague disease agent Aphanomyces astaci showing clues about its origin and migration
Aphanomyces astaci	Evolutionary history	Inv	3	Microsatellites	Caprioli et al. 2018	10.3354/dao03275	Aphanomyces astaci genotypes involved in recent crayfish plague outbreaks in central Italy
Aphanomyces astaci	Population genetics	Inv	1	Microsatellites	Pavic et al. 2021	10.3391/bir.2021.10.3.16	Distribution of Aphanomyces astaci Schikora, 1906, the causative agent of crayfish plague, in the Plitvice Lakes National Park, Croatia
Aphanomyces astaci	Evolutionary history	Inv	1	Microsatellites	Vralstad et al. 2014	10.1016/j.vetmic.2014.07.008	Molecular detection and genotyping of Aphanomyces astaci directly from preserved crayfish samples uncovers the Norwegian crayfish plague disease history
Aphanomyces astaci	Population structure	Inv	1	Microsatellites	Panteleit et al. 2018	10.1016/j.jip.2018.05.006	Hidden sites in the distribution of the crayfish plague pathogen Aphanomyces astaci in Eastern Europe: Relicts of genetic groups from older outbreaks?
Batrachochytrium dendrobatidis	Population structure	Inv	3	Population genetic data	Morgan et al. 2007	10.1073/pnas.0701838104	Population genetics of the frog-killing fungus Batrachochytrium dendrobatidis
Batrachochytrium dendrobatidis	Population genetics	Inv	1	ITS1	Rodriguez et al. 2014	10.1111/mec.12615	Long-term endemism of two highly divergent lineages of the amphibian-killing fungus in the Atlantic Forest of Brazil
Batrachochytrium dendrobatidis	Population structure	Inv	1	Multilocus sequence typing	Morehouse et al. 2003	10.1046/j.1365-294X.2003.01732.x	Multilocus sequence typing suggests the chytrid pathogen of amphibians is a recently emerged clone
Batrachochytrium dendrobatidis	Population genetics	Inv	3	Population genetic data	Fisher et al. 2009	10.1111/j.1365-294X.2008.04041.x	Proteomic and phenotypic profiling of the amphibian pathogen Batrachochytrium dendrobatidis shows that genotype is linked to virulence
Batrachochytrium dendrobatidis	Population genetics	Inv	3	Multilocus sequence typing	Jenkinson et al. 2016	10.1111/mec.13599	Amphibian-killing chytrid in Brazil comprises both locally endemic and globally expanding populations
Batrachochytrium dendrobatidis	Population genetics	Inv	1	19 polymorphic SNPs and microsatellite loci	Bataille et al. 2013	10.1111/mec.12385	Genetic evidence for a high diversity and wide distribution of endemic strains of the pathogenic chytrid fungus Batrachochytrium dendrobatidis in wild Asian amphibians
Cryphonectria parasitica	Population genetics	Inv	2	Single-locus nuclear RFLPs, nuclear fingerprints and mtDNA	Milgroom & Lipari, 1995	10.1111/j.1365-294X.1995.tb00264.x	SPATIAL-ANALYSIS OF NUCLEAR AND MITOCHONDRIAL RFLP GENOTYPES IN POPULATIONS OF THE CHESTNUT BLIGHT FUNGUS, CRYPHONECTRIA-PARASITICA
Cryphonectria parasitica	Population genetics	Inv	2	mtDNA	Liu et al. 1996	-	Diversity and multilocus genetic structure in populations of Cryphonectria parasitica
Cryphonectria parasitica	Adaptive evolution	Inv	3	Population genetic data	Robin et al. 2017	10.1111/mec.14039	What was old is new again: thermal adaptation within clonal lineages during range expansion in a fungal pathogen
Cryphonectria parasitica	Adaptive evolution	Inv	3	mtDNA	Monteirovitorello et al. 1995	10.1073/pnas.92.13.5935	A CYTOPLASMICALLY TRANSMISSIBLE HYPOVIRULENCE PHENOTYPE ASSOCIATED WITH MITOCHONDRIAL-DNA MUTATIONS IN THE CHESTNUT BLIGHT FUNGUS CRYPHONECTRIA-PARASITICA
Cryphonectria parasitica	Population genetics	Inv	1	10 microsatellite loci	Prospero et al. 2013	10.1016/j.meegid.2013.08.009	Discovery of a new gene pool and a high genetic diversity of the chestnut blight fungus Cryphonectria parasitica in Caucasian Georgia
Cryphonectria parasitica	Invasion genetics	Inv	2	10 microsatellite loci	Prospero & Rigling, 2012	10.1094/PHYTO-02-11-0055	Invasion Genetics of the Chestnut Blight Fungus Cryphonectria parasitica in Switzerland
Cryphonectria parasitica	Genetic diversity	Inv	3	Microsatellites	Aghayeva et al. 2017	10.1111/efp.12357	Low genetic diversity but frequent sexual reproduction of the chestnut blight fungus Cryphonectria parasitica in Azerbaijan
Cryphonectria parasitica	Evolutionary history	Inv	1	Microsatellite markers	Dutech et al. 2012	10.1111/j.1365-294X.2012.05575.x	The chestnut blight fungus world tour: successive introduction events from diverse origins in an invasive plant fungal pathogen
Cryphonectria parasitica	Population structure	Inv	1	Microsatellite markers	Jezic et al. 2021	10.1094/PHYTO-09-20-0405-R	Temporal and Spatial Genetic Population Structure of Cryphonectria parasitica and Its Associated Hypovirus Across an Invasive Range of Chestnut Blight in Europe
Cryphonectria parasitica	Population structure	Inv	1	Three nuclear markers, ITS, tef1, and 6 microsatellites	Gorcsos et al. 2015	10.1556/030.62.2015.3.3	DIVERSITY OF CRYPHONECTRIA PARASITICA POPULATIONS FROM THE CARPATHIAN BASIN
Cryphonectria parasitica	Population structure	Inv	1	16 microsatellite loci	Gonzales-Varela et al. 2011	10.1007/s10658-011-9788-0	Clonal population structure and introductions of the chestnut blight fungus, Cryphonectria parasitica, in Asturias, northern Spain
Cryphonectria parasitica	Population structure	Inv	1	Microsatellite markers	Peters et al. 2014	10.1016/j.funbio.2013.11.009	Genetic diversification of the chestnut blight fungus Cryphonectria parasitica and its associated hypovirus in Germany
Cryphonectria parasitica	Population genetics	Inv	1	10 microsatellite loci	Dutech et al. 2010	10.1038/hdy.2009.164	Multiple introductions of divergent genetic lineages in an invasive fungal pathogen, Cryphonectria parasitica, in France
Cryphonectria parasitica	Population genetics	Inv	2	13 microsatellite loci	Breuillin et al. 2006	10.1016/j.mycres.2005.09.016	Genetic diversity of the Chestnut blight fungus Cryphonectria parasitica in four French populations assessed by microsatellite markers
Mus musculus	Evolutionary history	Inv	1	mtDNA	Suzuki et al. 2013	10.1038/hdy.2013.60	Evolutionary and dispersal history of Eurasian house mice Mus musculus clarified by more extensive geographic sampling of mitochondrial DNA
Mus musculus	Evolutionary history	Inv	1	mtDNA	Suzuki, 2020	0.3853/j.2201-4349.72.2020.1727	Evolutionary History of the Subgenus Mus in Eurasia with Special Emphasis on the House Mouse Mus musculus
Mus musculus	Population structure	Inv	1	mtDNA	Chevret et al. 2020	10.1038/s41437-020-00368-8	Genetic structure in Orkney island mice: isolation promotes morphological diversification
Mus musculus	Evolutionary history	Inv	1	mtDNA	Gabriel et al. 2011	10.1371/journal.pone.0028622	Of Mice and 'Convicts': Origin of the Australian House Mouse, Mus musculus
Mus musculus	Evolutionary history	Inv	1	mtDNA	Duplantier et al. 2002	10.1038/sj.hdy.6800122	Evidence for a mitochondrial lineage originating from the Arabian peninsula in the Madagascar house mouse (Mus musculus)
Mus musculus	Evolutionary history	Inv	1	mtDNA	Garcia-Rodriguez et al. 2021	10.1186/s12862-021-01746-4	Ancient mitochondrial DNA connects house mice in the British Isles to trade across Europe over three millennia
Mus musculus	Evolutionary history	Inv	1	mtDNA	Darvish et al. 2006	-	Genetic transition in the house mouse, Mus musculus of Eastern Iranian Plateau
Mus musculus	Evolutionary history	Inv	1	mtDNA	van Vuuren & Chwon, 2007	10.1007/s00300-006-0188-4	Genetic evidence confirms the origin of the house mouse on sub-Antarctic Marion Island
Mus musculus	Population genetics	Inv	2	mtDNA	Sato et al. 2014	-	A few decades of habitat fragmentation has reduced population genetic diversity: A case study of landscape genetics of the large Japanese field mouse, Apodemus speciosus
Mus musculus	Evolutionary history	Inv	1	mtDNA	Cucchi et al. 2020	10.1038/s41598-020-64939-9	Tracking the Near Eastern origins and European dispersal of the western house mouse
Mus musculus	Population structure	Inv	2	mtDNA	Hirota et al. 2004	10.1111/j.1365-294X.2004.02324.x	Population structure of the large Japanese field mouse, Apodemus speciosus (Rodentia : Muridae), in suburban landscape, based on mitochondrial D-loop sequences
Mus musculus	Population genetics	Inv	1	mtDNA	Suzuki et al. 2015	10.1186/s41021-015-0013-9	Tracing the eastward dispersal of the house mouse, Mus musculus
Mus musculus	Evolutionary history	Inv	1	mtDNA	Macholan et al. 2012	10.25225/fozo.v61.i3.a12.2012	Mitochondrial DNA sequence variation and evolution of Old World house mice (Mus musculus)
Mus musculus	Evolutionary history	Inv	1	18 autosomal microsatellite loci and mtDNA	Garcia-Rodriguez et al. 2018	10.1111/jbi.13458	Cyprus as an ancient hub for house mice and humans
Mus musculus	Population structure/evolutionary history	Inv	1	1 mtDNA locus and 16 nuclear microsatellites	Lippens et al. 2017	10.1038/hdy.2017.18	Genetic structure and invasion history of the house mouse (Mus musculus domesticus) in Senegal, West Africa: a legacy of colonial and contemporary times
Mus musculus	Phylogeography	Inv	1	mtDNA	Prager et al. 1998	-	Genetic variation and phylogeography of central Asian and other house mice, including a major new mitochondrial lineage in Yemen
Mus musculus	Evolutionary history	Inv	1	mtDNA	Veale et al. 2022	10.1007/s10530-021-02717-y	The introduction and diversity of commensal rodents in 19th century Australasia
Mus musculus	Evolutionary history	Inv	1	mtDNA	Tryfonopoulos et al. 2003	10.1111/j.1095-8312.2005.00461.x	Mitochondrial DNA polymorphisms of the house mouse Mus musculus domesticus from Greece, focusing on the Robertsonian chromosomal system of north-west Peloponnese
Mus musculus	Population genetics	Inv	2	mtDNA	MacKay et al. 2013	-	Does genetic variation among invasive house mice in New Zealand affect eradication success?
Mus musculus	Population genetics	Inv	1	mtDNA	Prager et al. 1996	-	Mitochondrial DNA sequence variation in the eastern house mouse, Mus musculus: Comparison with other house mice and report of a 75-bp tandem repeat
Mus musculus	Population structure	Non	0	mtDNA	Yoon et al. 2004	-	Biogeography, genetic structure, and speciation in the striped field mouse, Apodemus agratius, in southern Korea
Mus musculus	Population structure	Non	0	mtDNA	Jo et al. 2017	10.1515/mammalia-2015-0152	Genetic differentiation of the Korean striped field mouse, Apodemus agrarius (Muridae, Rodentia), based on microsatellite polymorphism
Mus musculus	Phylogeography	Inv	1	Cytochrome b gene sequences and microsatellite markers	Latinne et al. 2020	10.1007/s42991-019-00001-0	Phylogeography of the striped field mouse, Apodemus agrarius (Rodentia: Muridae), throughout its distribution range in the Palaearctic region
Mus musculus	Phylogeography	Inv	1	Mitochondrial d-loop sequences	Rajabi-Maham et al. 2008	10.1111/j.1365-294X.2007.03601.x	Phylogeography and postglacial expansion of Mus musculus domesticus inferred from mitochondrial DNA coalescent, from Iran to Europe
Mus musculus	Population structure	Inv	2	Microsatellite loci	Gortat et al. 2015	10.1007/s10592-014-0690-0	Anthropopressure gradients and the population genetic structure of Apodemus agrarius
Mus musculus	Evolutionary history	Inv	1	mtDNA	Gabriel et al. 2015	10.1111/jeb.12550	Of mice and the 'Age of Discovery': the complex history of colonization of the Azorean archipelago by the house mouse (Mus musculus) as revealed by mitochondrial DNA variation
Mus musculus	Population genetics	Inv	1	mtDNA	Ryan et al. 1993	10.1038/hdy.1993.11	POLYMORPHISM, LOCALIZATION AND GEOGRAPHICAL TRANSFER OF MITOCHONDRIAL-DNA IN MUS-MUSCULUS-DOMESTICUS (IRISH HOUSE MICE)
Mus musculus	Phylogeography	Inv	1	mtDNA and 19 microsatellites	Hardouin et al. 2015	10.1186/s12862-015-0306-4	Eurasian house mouse (Mus musculus L.) differentiation at microsatellite loci identifies the Iranian plateau as a phylogeographic hotspot
Mus musculus	Population structure	Inv	1	Six microsatellite markers	Yu & Peng, 2002	10.2108/zsj.19.475	Population differentiation and gene flow revealed by microsatellite DNA markers in the house mouse (Mus musculus castaneus) in Taiwan
Mus musculus	Population structure	Inv	1	5 Microsatellite loci	Huang & Yu, 2003	10.1023/A:1026061216816	Genetic variation of microsatellite loci in the major histocompatibility complex (MHC) region in the southeast Asian house mouse (Mus musculus castaneus)
Mus musculus	Phylogeography	Inv	2	mtDNA	Catiglia et al. 2005	10.1111/j.1095-8312.2005.00442.x	Geographical pattern of genetic variation in the Robertsonian system of Mus musculus domesticus in central Italy
Mus musculus	Phylogeography	Inv	1	mtDNA	Searle et al. 2009	10.1098/rspb.2008.0958	Of mice and (Viking?) men: phylogeography of British and Irish house mice
Mus musculus	Phylogeography	Inv	1	10 nuclear microsatellites	Jing et al. 2014	10.1111/mec.12873	Phylogeography of Chinese house mice (Mus musculus musculus/castaneus): distribution, routes of colonization and geographic regions of hybridization
Mus musculus	Phylogeography	Inv	1	mtDNA	Jones et al. 2012	10.1186/1471-2148-12-35	Fellow travellers: a concordance of colonization patterns between mice and men in the North Atlantic region
Mus musculus	Evolutionary history	Inv	1	mtDNA	Jones et al. 2012	10.1111/j.1469-7998.2010.00767.x	The expansion of the house mouse into north-western Europe
Mus musculus	Evolutionary history	Inv	1	mtDNA	Gunduz et al. 2000	10.1046/j.1365-2540.2000.00694.x	Mitochondrial DNA and chromosomal studies of wild mice (Mus) from Turkey and Iran
Mus musculus	Evolutionary history	Inv	1	mtDNA	Solano et al. 2013	10.1007/s10530-012-0322-x	Multiple origins of the western European house mouse in the Aeolian Archipelago: clues from mtDNA and chromosomes
Mus musculus	Evolutionary history	Inv	1	mtDNA	Forster et al. 2009	10.1111/j.1365-294X.2009.04344.x	Molecular insights into the colonization and chromosomal diversification of Madeiran house mice
Mus musculus	Phylogeography	Inv	1	mtDNA	King et al. 2016	10.1007/s10530-016-1100-y	What can the geographic distribution of mtDNA haplotypes tell us about the invasion of New Zealand by house mice Mus musculus?
Mus musculus	Evolutionary history	Inv	2	mtDNA	McCormick et al. 2014	10.1016/j.mambio.2014.05.006	Location of a contact zone between Mus musculus domesticus and M. m. domesticus with M. m. castaneus mtDNA in southern New Zealand
Mus musculus	Evolutionary history	Inv	2	5 Microsatellite loci	Frisman et al. 2019	10.1134/S0044459619040055	Differentiation of continental isolates of the striped field mouse (Apodemus agrarius Pallas, 1771) by microsatellite loci
Mus musculus	Phylogeography	Inv	2	Nuclear rDNA	Terashima et al. 2006	10.1038/sj.hdy.6800761	Phylogeographic origin of Hokkaido house mice (Mus musculus) as indicated by genetic markers with maternal, paternal and biparental inheritance
Mus musculus	Evolutionary history	Inv	3	Microsatellites	Krackow & Konig, 2008	10.1007/s00265-007-0507-y	Microsatellite length polymorphisms associated with dispersal-related agonistic onset in male wild house mice (Mus musculus domesticus)
Mus musculus	Population structure	Inv	2	mtDNA	Kim et al. 2000	-	Micro-geographic genetic subdivision of the striped field mouse (Apodemus agrarius) detected by mitochondrial control region sequences
Mus musculus	Population structure	Inv	2	8 microsatellite loci	Dallas et al. 1998	-	Population genetic structure in a Robertsonian race of house mice: evidence from microsatellite polymorphism
Mus musculus	Population structure	Non	0	12 microsatellite loci	Franchini et al. 2010	10.1111/j.1558-5646.2010.00964.x	REDUCED GENE FLOW AT PERICENTROMERIC LOCI IN A HYBRID ZONE INVOLVING CHROMOSOMAL RACES OF THE HOUSE MOUSE MUS MUSCULUS DOMESTICUS
Mus musculus	Population genetics/Population structure	Non	0	17 microsatellite markers	Eo et al. 2011	10.1007/s13258-010-0123-5	Genetic diversity and population structure of the Korean field mouse(Apodumus peninsulae) in South Korea: from 17 previously and newly developed microsatellite markers
Mus musculus	Evolutionary history	Inv	1	16 allozyme loci	Pereverzeva et al. 2017	10.1134/S2075111717010106	Genetic Features and the Putative Sources of Formation of Isolated Populations of the Striped Field Mouse Apodemus agrarius Pallas, 1771 in Magadan Oblast
Mus musculus	Evolutionary history	Inv	1	mtDNA	Milishnikov et al. 2004	10.1023/B:RUGE.0000041381.47924.f3	Origin of the house mice (superspecies complex Mus musculus sensu lato) from the Transcaucasia region: A new look at dispersal routes and evolution
Mus musculus	Phylogeography	Inv	1	18 microsatellites	Hardouin et al. 2010	10.1186/1471-2148-10-325	House mouse colonization patterns on the sub-Antarctic Kerguelen Archipelago suggest singular primary invasions and resilience against re-invasion
Mus musculus	Population structure	Inv	1	Microsatellites	Jo et al. 2018	10.1007/s11284-018-1613-1	Environmental factors affecting population level genetic divergence of the striped field mouse (Apodemus agrarius) in South Korea
Mus musculus	Population structure	Non	0	8 microsatellites	Gortat et al. 2014	10.1016/j.mambio.2012.07.155	Genetic structure in urban and rural populations of Apodemus agrarius in Poland
Capra hircus	Population structure	Non	0	mtDNA	Mannen et al. 2020	10.1111/asj.13485	Indonesian native goats (Capra hircus) reveal highest genetic frequency of mitochondrial DNA haplogroup B in the world
Capra hircus	Evolutionary history	Non	0	mtDNA and allozymes	Pidancier et al. 2006	10.1016/j.ympev.2006.04.002	Evolutionary history of the genus Capra (Mammalia, Artiodactyla): Discordance between mitochondrial DNA and Y-chromosome phylogenies
Capra hircus	Evolutionary history	Non	0	mtDNA	Tabata et al. 2019	10.1111/asj.13144	The Eurasian Steppe is an important goat propagation route: A phylogeographic analysis using mitochondrial DNA and Y-chromosome sequences of Kazakhstani goats
Capra hircus	Population genetics	Non	0	mtDNA	Piras et al. 2012	10.1371/journal.pone.0030785	Haplotype Affinities Resolve a Major Component of Goat (Capra hircus) MtDNA D-Loop Diversity and Reveal Specific Features of the Sardinian Stock
Capra hircus	Population genetics	Non	0	mtDNA	Pereira et al. 2005	10.1111/j.1365-294X.2005.02594.x	The mtDNA catalogue of all Portuguese autochthonous goat (Capra hircus) breeds: high diversity of female lineages at the western fringe of European distribution
Capra hircus	Genetic diversity	Non	0	AFLP markers	Ajmone-Marsan et al. 2001	10.1046/j.1365-2052.2001.00789.x	Assessing genetic diversity in Italian goat populations using AFLP (R) markers
Cervus elaphus	Population genetics	Non	0	mtDNA	Ludt et al. 2004	10.1016/j.ympev.2003.10.003	Mitochondrial DNA phylogeography of red deer (Cervus elaphus)
Cervus elaphus	Phylogeography	Non	0	mtDNA	Niedzialkowska et al. 2011	10.1007/s13364-010-0002-0	Molecular biogeography of red deer Cervus elaphus from eastern Europe: insights from mitochondrial DNA sequences
Cervus elaphus	Population genetics	Non	0	mtDNA	Hartl et al. 1995	-	EXTENSIVE MITOCHONDRIAL-DNA DIFFERENTIATION AMONG EUROPEAN RED DEER (CERVUS-ELAPHUS) POPULATIONS - IMPLICATIONS FOR CONSERVATION AND MANAGEMENT
Cervus elaphus	Population genetics	Non	0	mtDNA	Borowski et al. 2016	10.1371/journal.pone.0163191	Purifying Selection, Density Blocking and Unnoticed Mitochondrial DNA Diversity in the Red Deer, Cervus elaphus
Cervus elaphus	Phylogeography	Non	0	mtDNA	Zachos & Hartl, 2011	0.1111/j.1365-2907.2010.00177.x	Phylogeography, population genetics and conservation of the European red deer Cervus elaphus
Cervus elaphus	Phylogeography	Non	0	mtDNA	Zachos et al. 2003	10.1078/1616-5047-00097	On the phylogeographic origin of the Corsican red deer (Cervus elaphus corsicanus): evidence from microsatellites and mitochondrial DNA
Cervus elaphus	Genetic variation	Non	0	mtDNA and allozymes	Hartl et al. 2005	10.1078/1616-5047-00173	Allozyme and mitochondrial DNA analysis of French red deer (Cervus elaphus) populations: genetic structure and its implications for management and conservation
Cervus elaphus	Genetic variation	Non	0	Gene loci	Strohlein et al. 1994	10.1007/BF02241500	GENETIC-STUDIES ON RED DEER (CERVUS-ELAPHUS L) FROM HESSIA, LOWER SAXONY AND SAXONY-ANHALT .1. POPULATION GENETIC-PARAMETERS OF ISOENZYME GENES
Cervus elaphus	Phylogeography	Non	0	mtDNA cytochrome b gene	Kuznetsova et al. 2012	10.1134/S1062359012040048	Phylogeography of red deer (Cervus elaphus): Analysis of MtDNA cytochrome b polymorphism
Cervus elaphus	Phylogeography	Non	0	mtDNA cytochrome b gene	Liu et al. 2013	-	Phylogeography of Red Deer (Cervus Elaphus) in China based on Mtdna Cytochrome B Gene
Cervus elaphus	Selection	Non	0	Allozyme loci	Hartl et al. 1995	10.1111/j.1469-7998.1995.tb02748.x	ALLOZYMES AND THE GENETICS OF ANTLER DEVELOPMENT IN RED DEER (CERVUS-ELAPHUS)
Cervus elaphus	Population genetics	Non	0	Microsatellite DNA	Radko et al. 2014	10.1556/ABiol.65.2014.4.6	GENETIC DIFFERENTIATION AMONG 6 POPULATIONS OF RED DEER (CERVUS ELAPHUS L.) IN POLAND BASED ON MICROSATELLITE DNA POLYMORPHISM
Cervus elaphus	Population genetics	Non	0	13 microsatellite loci	Zachos et al. 2016	10.1093/jhered/esw011	Genetic Structure and Effective Population Sizes in European Red Deer (Cervus elaphus) at a Continental Scale: Insights from Microsatellite DNA
Cervus elaphus	Evolutionary history	Non	0	Microsatellite loci	Hoglund et al. 2013	10.1111/bij.12049	Genetic variation and structure in Scandinavian red deer (Cervus elaphus): influence of ancestry, past hunting, and restoration management
Cervus elaphus	Evolutionary history	Non	0	34 microsatellites and mtDNA	Queiros et al. 2019	10.1371/journal.pone.0210282	Red deer in Iberia: Molecular ecological studies in a southern refugium and inferences on European postglacial colonization history
Cervus elaphus	Phylogeography	Non	0	mtDNA	Olivieri et al. 2014	10.1371/journal.pone.0100136	Positioning the Red Deer (Cervus elaphus) Hunted by the Tyrolean Iceman into a Mitochondrial DNA Phylogeny
Cervus elaphus	Population genetics	Non	0	mtDNA	Haanes et al. 2011	10.1007/s10344-011-0527-9	Low genetic variation support bottlenecks in Scandinavian red deer
Cervus elaphus	Population structure	Non	0	11 microsatellites	Nielsen et al. 2008	10.1111/j.1095-8312.2008.01115.x	Genetic structure of the Danish red deer (Cervus elaphus)
Cervus elaphus	Phylogeography	Non	0	8 microsatellites	Hajji et al. 2008	10.1007/s10531-007-9297-9	Phylogeography and founder effect of the endangered Corsican red deer (Cervus elaphus corsicanus)
Cervus elaphus	Phylogeography	Non	0	mtDNA and 22 microsatellites	Krojerova-Prokesova et al. 2015	10.1093/jhered/esv018	Admixture of Eastern and Western European Red Deer Lineages as a Result of Postglacial Recolonization of the Czech Republic (Central Europe)
Cervus elaphus	Phylogeography	Non	0	Ancient mtDNA	Doan et al. 2017	10.1038/s41598-017-02359-y	Phylogeography of the Tyrrhenian red deer (Cervus elaphus corsicanus) resolved using ancient DNA of radiocarbon-dated subfossils
Cervus elaphus	Phylogeography	Non	0	mtDNA	Skog et al. 2009	10.1111/j.1365-2699.2008.01986.x	Phylogeography of red deer (Cervus elaphus) in Europe
Cervus elaphus	Phylogeography	Inv	1	mtDNA	Nussey et al. 2006	10.1038/sj.hdy.6800838	Genetic consequences of human management in an introduced island population of red deer (Cervus elaphus)
Cervus elaphus	Phylogeography	Non	0	mtDNA	Fernandez-Garcia et al. 2014	10.1007/s10531-013-0585-2	Mitochondrial D-loop phylogeny signals two native Iberian red deer (Cervus elaphus) Lineages genetically different to Western and Eastern European red deer and infers human-mediated translocations
Cervus elaphus	Genetic diversity	Non	0	mtDNA	Giovannelli et al. 2022	10.1007/s13364-022-00637-3	Genetic insights into an Apennine population of the Italian red deer
Cervus elaphus	Phylogeography	Non	0	mtDNA	Meiri et al. 2013	10.1111/mec.12420	Late-glacial recolonization and phylogeography of European red deer (Cervus elaphus L.)
Cervus elaphus	Population genetics	Non	0	mtDNA	Schitzler et al. 2018	10.1371/journal.pone.0189278	Genetic diversity, genetic structure and diet of ancient and contemporary red deer (Cervus elaphus L.) from north-eastern France
Cervus elaphus	Population genetics	Non	0	11 microsatellites and mtDNA	Fickel et al. 2012	10.1016/j.mambio.2011.11.005	Crossing the border? Structure of the red deer (Cervus elaphus) population from the Bavarian-Bohemian forest ecosystem
Cervus elaphus	Population structure	Non	0	Microsatellites	Dellicour et al. 2011	10.1007/s10592-011-0230-0	Population structure and genetic diversity of red deer (Cervus elaphus) in forest fragments in north-western France
Cervus elaphus	Genetic diversity	Non	0	10 dinucleotide microsatellites	Bieneik-Kobuszewska et al. 2021	10.1080/24750263.2020.1822936	Impact of conservation and hunting on big game species: comparison of the genetic diversity of the red deer population groups from a national park and neighboring hunting areas in northern Poland
Cervus elaphus	Phylogeography	Non	0	mtDNA cytochrome b gene	Doan et al. 2022	10.1093/zoolinnean/zlab025	Phylogenetics and phylogeography of red deer mtDNA lineages during the last 50 000 years in Eurasia
Cervus elaphus	Phylogeography	Non	0	mtDNA	Mahmut et al. 2002	10.2108/zsj.19.485	Molecular phylogeography of the red deer (Cervus elaphus) populations in Xinjiang of China: Comparison with other Asian, European, and North American populations
Cervus elaphus	Genetic diversity	Non	0	mtDNA and microsatellites	Liu & Zhang, 2017	10.17957/IJAB/15.0453	The Genetic Diversity of Tibetan Red Deer Populations Determined using Mitochondrial and Microsatellite Markers
Cervus elaphus	Hybridization	Non	0	22 microsatellite markers	Smith et al. 2018	10.1002/ece3.3767	Introgression of exotic Cervus (nippon and canadensis) into red deer (Cervus elaphus) populations in Scotland and the English Lake District
Cervus elaphus	Genetic diversity	Non	0	10 microsatellite loci	Mahmut et al. 2001	-	A preliminary study of the genetic diversity of Xinjiang Tarim red deer (Cervus elaphus yarkandensis) using the microsatellite DNA method
Cervus elaphus	Population structure	Non	0	Population genetic data	Sprem et al. 2013	10.1016/j.mambio.2013.01.001	Influence of habitat fragmentation on population structure of red deer in Croatia
Cervus elaphus	Population genetics	Non	0	14 microsatellites	Frantz et al. 2008	10.1007/s10344-007-0107-1	Fine-scale genetic structure of red deer (Cervus elaphus) in a French temperate forest
Cervus elaphus	Evolutionary history	Non	0	Ancient microsatellite DNA	Hoffmann et al. 2016	10.1002/ece3.2063	Population dynamics of a natural red deer population over 200 years detected via substantial changes of genetic variation
Cervus elaphus	Population genetics	Non	0	mtDNA and microsatellites	Zhou et al. 2015	10.3109/19401736.2014.984165	Genetic differentiation between red deer from different sample sites on the Tianshan Mountains (Cervus elaphus), China
Cervus elaphus	Population structure	Non	0	12 microsatellite loci	Edelhoff et al.2020	10.1007/s10592-020-01248-8	Genetic analysis of red deer (Cervus elaphus) administrative management units in a human-dominated landscape
Cervus elaphus	Hybridization	Non	0	22 microsatellites and 1 mtDNA marker	Smith et al. 2014	10.1007/s10592-014-0582-3	A survey of the hybridisation status of Cervus deer species on the island of Ireland
Cervus elaphus	Population genetics	Non	0	15 microsatellite loci	Perez-Espona et al. 2013	10.1093/jhered/ess085	The Impact of Past Introductions on an Iconic and Economically Important Species, the Red Deer of Scotland
Cervus elaphus	Evolutionary history	Non	0	18 microsatellites	Kuehn et al. 2004	10.1093/jhered/esh019	Genetic roots of the red deer (Cervus elaphus) population in eastern Switzerland
Cervus elaphus	Population genetics	Non	0	Microsatellite markers	Tajchmann et al. 2020	10.1134/S102279541912010X	Effect of Translocations on the Genetic Structure in Populations of the Red Deer (Cervus elaphus) in Poland
Cervus elaphus	Hybridization	Inv	2	11 microsatellites	Queiros et al. 2020	10.3389/fevo.2020.00147	Deciphering Anthropogenic Effects on the Genetic Background of the Red Deer in the Iberian Peninsula
Cervus elaphus	Population genetics	Non	0	16 microsatellite loci	Reiner et al. 2021	10.1007/s10344-021-01472-8	Human-driven genetic differentiation in a managed red deer population
Cervus elaphus	Population genetics	Non	0	10 microsatellite loci	Queiros et al. 2014	10.1111/bij.12183	The impact of management practices and past demographic history on the genetic diversity of red deer (Cervus elaphus): an assessment of population and individual fitness
Cervus elaphus	Population structure	Non	0	7 microsatellites	Jia et al. 2011	10.1111/j.1740-0929.2011.00885.x	Analysis of genetic diversity and phylogenetic relationship of red deer subspecies in XinJiang, China
Cervus elaphus	Genetic diversity	Inv	2	mtDNA and 14 microsatellite loci	Haanes et al. 2010	10.1007/s10592-010-0048-1	Consequences for genetic diversity and population performance of introducing continental red deer into the northern distribution range
Cervus elaphus	Population genetics	Non	0	Microsatellite markers	Perez-Gonzalez et al. 2009	10.1111/j.1365-294X.2009.04150.x	Polygyny can increase rather than decrease genetic diversity contributed by males relative to females: evidence from red deer
Cervus elaphus	Population genetics	Non	0	12 microsatellite markers	Hu et al. 2018	10.1007/s11676-017-0419-2	Population and genetic diversity of Tibetan red deer based on fecal DNA
Cervus elaphus	Phylogeography	Non	0	21 microsatellite markers	Perez-Espona et al. 2008	10.1111/j.1365-294X.2007.03629.x	Landscape features affect gene flow of Scottish Highland red deer (Cervus elaphus)
Cervus elaphus	Population genetics	Non	0	19 microsatellite loci	Kuehn et al. 2003	10.1023/A:1023394707884	Genetic diversity, gene flow and drift in Bavarian red deer populations (Cervus elaphus)
Cervus elaphus	Population genetics	Non	0	Nuclear microsatellites	Galarza et al. 2015	10.1002/jwmg.854	The Genetic Landscape of the Iberian Red Deer (Cervus elaphus hispanicus) after 30 Years of Big-Game Hunting in Southern Spain
Cervus elaphus	Population structure	Non	0	Microsatellites	Diaz et al. 2006	10.1111/j.1469-7998.2006.00130.x	A genetic study of sika (Cervus nippon) in the New Forest and in the Purbeck region, southern England: is there evidence of recent or past hybridization with red deer (Cervus elaphus)?
Cervus elaphus	Population genetics	Non	0	12 nuclear microsatellites	Hmwe et al. 2006	10.1111/j.1095-8312.2006.00653.x	Conservation genetics of the endangered red deer from Sardinia and Mesola with further remarks on the phylogeography of Cervus elaphus corsicanus
Cervus elaphus	Population structure	Non	0	11 microsatellites	Perez-Gonzalez et al. 2012	10.1007/s10344-012-0636-0	Population structure, habitat features and genetic structure of managed red deer populations
Cervus elaphus	Population genetics	Non	0	14 microsatellites	Niedzialkowska et al. 2012	10.1139/Z11-122	Factors shaping gene flow in red deer (Cervus elaphus) in seminatural landscapes of central Europe
Cervus elaphus	Evolutionary history	Non	0	Ancient and contemporary mtDNA (d-loop)	Rosvold et al. 2012	10.1186/1471-2148-12-191	Reconstructing the history of a fragmented and heavily exploited red deer population using ancient and contemporary DNA
Cervus elaphus	Hybridization	Non	0	20 microsatellites and 1 mtDNA marker	Senn et al. 2010	10.1111/j.1365-294X.2009.04497.x	Investigating temporal changes in hybridization and introgression in a predominantly bimodal hybridizing population of invasive sika (Cervus nippon) and native red deer (C-elaphus) on the Kintyre Peninsula, Scotland
Cervus elaphus	Hybridization	Non	0	Microsatellites and 1 mtDNA marker	Biedrzycka et al. 2012	10.1644/11-MAMM-A-022.1	Hybridization between native and introduced species of deer in Eastern Europe
Cervus elaphus	Population genetics	Non	0	mtDNA	Perez-Espona et al. 2009	10.1038/hdy.2008.111	Genetic diversity and population structure of Scottish Highland red deer (Cervus elaphus) populations: a mitochondrial survey
Cervus elaphus	Population genetics	Non	0	22 microsatellite loci	Krojerova-Prokesova et al. 2017	10.1007/s10530-017-1424-2	Genetic differentiation between introduced Central European sika and source populations in Japan: effects of isolation and demographic events
Cervus elaphus	Genetic diversity	Non	0	Allozyme, microsatellite, and mtDNA data	Hartl et al. 2003	10.1016/S1631-0691(03)00025-8	Genetic diversity in European red deer (Cervus elaphus L.): anthropogenic influences on natural populations
Cervus elaphus	Population genetics	Non	0	20 polymorphic microsatellite loci	Zachos et al. 2009	10.2981/07-075	Population viability analysis and genetic diversity of the endangered red deer Cervus elaphus population from Mesola, Italy
Cervus elaphus	Population structure	Non	0	14 microsatellites	Haanes et al. 2010	10.1007/s10592-008-9781-0	Genetic structure in an expanding cervid population after population reduction
Cervus elaphus	Population genetics	Non	0	6 microsatellites	Martinez et al. 2002	10.2307/3802960	Genetic variation of red deer populations under hunting exploitation in southwestern Spain
Cervus elaphus	Population genetics	Non	0	11 microsatellite loci and mtDNA	Hmwe et al. 2006	10.1111/j.1469-7998.2006.00123.x	Genetic variability and differentiation in red deer (Cervus elaphus) from Scotland and England
Cervus elaphus	Phylogeography	Non	0	mtDNA markers	Carranza et al. 2016	10.1002/ece3.1836	Iberian red deer: paraphyletic nature at mtDNA but nuclear markers support its genetic identity
Cervus elaphus	Population genetics	Non	0	12 microsatellites	Polziehn et al. 2000	10.1046/j.1365-294x.2000.01033.x	Microsatellite analysis of North American wapiti (Cervus elaphus) populations
Cervus elaphus	Population genetics	Non	0	16 tetranucleotide microsatellite loci	Meredith et al. 2007	10.1644/06-MAMM-A-014R.1	Microsatellite analysis of three subspecies of elk (Cervus elaphus) in California
Cervus elaphus	Population genetics	Non	0	15 microsatellite loci	Hundertmark & Van Daele, 2010	10.1007/s10592-009-0013-z	Founder effect and bottleneck signatures in an introduced, insular population of elk
Cervus elaphus	Population genetics	Non	0	12 microsatellite markers	Hicks et al. 2007	10.1644/06-MAMM-A-051R1.1	Reintroduction and genetic structure: Rocky Mountain elk in Yellowstone and the western states
Cervus elaphus	Population structure	Non	0	11 microsatellite loci	Aycrigg et al. 2014	10.1644/12-MAMM-A-300	Linking metapopulation structure to elk population management in Idaho: a genetic approach
Felis catus	Population genetics	Non	0	mtDNA	Tamada et al. 2005	10.2108/zsj.22.627	Genetic diversity in domestic cats Felis catus of the Tsushima Islands, based on mitochondrial DNA cytochrome b and control region nucleotide sequences
Felis catus	Population genetics	Non	0	Population genetic data	Ruiz-Garcia, 1999	10.1590/S1415-47571999000400006	Genetic structure of different cat populations in Europe and South America at a microgeographic level: Importance of the choice of an adequate sampling level in the accuracy of population genetics interpretations
Felis catus	Population genetics	Inv	2	Microsatellites	Hansen et al. 2007	10.1071/WR07043	Using population genetic tools to develop a control strategy for feral cats (Felis catus) in Hawai ' i
Felis catus	Population structure	Inv	2	Microsatellites	Denny et al. 2002	10.1071/WR02092	Social and genetic analysis of a population of free-living cats (Felis catus L.) exploiting a resource-rich habitat
Felis catus	Population genetics	Non	0	Microsatellites	Kaeuffer et al. 2004	10.1046/j.1365-294X.2003.02046.x	Effective size of two feral domestic cat populations (Felis catus L.): effect of the mating system
Felis catus	Population genetics	Inv	2	Microsatellite loci	Say et al. 2003	10.1046/j.1365-294X.2003.01824.x	Microspatial genetic heterogeneity and gene flow in stray cats (Felis catus L.): a comparison of coat colour and microsatellite loci
Felis catus	Population structure	Inv	1	Microsatellite and mtDNA markers	Koch et al. 2016	10.1186/s12862-015-0542-7	A voyage to Terra Australis: human-mediated dispersal of cats
Felis catus	Population genetics	Inv	1	mtDNA and microsatellites	Koch et al. 2016	10.1002/ece3.2261	Feral Cat Globetrotters: genetic traces of historical human-mediated dispersal
Felis catus	Population structure	Inv	2	mtDNA	Koch et al. 2014	10.1002/jwmg.739	Population Structure and Management of Invasive Cats on an Australian Island
Herpestes javanicus	Population genetics	Inv	2	Microsatellite data	Barun et al. 2013	10.1007/s10530-013-0447-6	Can genetic data confirm or refute historical records? The island invasion of the small Indian mongoose (Herpestes auropunctatus)
Herpestes javanicus	Evolutionary history	Inv	1	Microsatellite markers	Louppe et al. 2021	10.1007/s10530-021-02523-6	Dispersal history of a globally introduced carnivore, the small Indian mongoose Urva auropunctata, with an emphasis on the Caribbean region
Herpestes javanicus	Genetic diversity	Inv	2	Microsatellite markers	Thulin et al. 2006	10.1111/j.1365-294X.2006.03084.x	Genetic divergence in the small Indian mongoose (Herpestes auropunctatus), a widely distributed invasive species
Herpestes javanicus	Population structure	Inv	1	5 Microsatellite loci	Wostenberg et al. 2019	10.2984/73.2.3	Using DNA to Identify the Source of Invasive Mongooses, Herpestes auropunctatus (Carnivora: Herpestidae) Captured on Kaua'i, Hawaiian Islands
Macaca fascicularis	Population genetics	Inv	2	mtDNA	Lawler et al. 1995	10.1002/ajpa.1330960203	MITOCHONDRIAL-DNA OF THE MAURITIAN MACAQUES (MACACA-FASCICULARIS) - AN EXAMPLE OF THE FOUNDER EFFECT
Macaca fascicularis	Population genetics	Non	0	mtDNA d-loop	Shiina et al. 2010	10.1538/expanim.59.567	Mitochondrial DNA Diversity among Three Subpopulations of Cynomolgus Macaques (Macaca fascicularis) Originating from the Indochinese Region
Macaca fascicularis	Phylogeography	Non	0	mtDNA	Perwitasari- Farajallah et al. 1999	10.1007/BF02574833	Variation in blood proteins and mitochondrial DNA within and between local populations of longtail macaques, Macaca fascicularis on the island of Java, Indonesia
Macaca fascicularis	Population structure	Non	0	mtDNA	Abdul-Latiff et al. 2014	10.1155/2014/897682	Continental Monophyly and Molecular Divergence of Peninsular Malaysia's Macaca fascicularis fascicularis
Macaca fascicularis	Evolutionary history	Non	0	mtDNA	Bunlungsup et al. 2017	10.1002/ajp.22596	Mitochondrial DNA and two Y-chromosome genes of common long-tailed macaques (Macaca fascicularis fascicularis) throughout Thailand and vicinity
Macaca fascicularis	Population structure	Non	0	96 SNPs	Ogawa & Vallender, 2014	10.1186/1471-2164-15-748	Genetic substructure in cynomolgus macaques (Macaca fascicularis) on the island of Mauritius
Macaca fascicularis	Phylogeography	Non	0	mtDNA	Klegarth et al. 2017	10.1002/ajpa.23235	Investigating biogeographic boundaries of the Sunda shelf: A phylogenetic analysis of two island populations of Macaca fascicularis
Macaca fascicularis	Population genetics	Non	0	Gene loci	Shotake et al. 1991	10.1007/BF02382670	GENETIC-VARIABILITY WITHIN AND BETWEEN THE TROOPS OF TOQUE MACAQUE, MACACA-SINICA, IN SRI-LANKA
Macaca fascicularis	Evolutionary history	Non	0	mtDNA	Schillaci et al. 2017	-	Evolutionary relationships of Macaca fascicularis fascicularis (Raffles 1821) (Primates: Cercopithecidae) from Singapore revealed by Bayesian analysis of mitochondrial DNA sequences
Macaca fascicularis	Population genetics	Non	0	mtDNA	Badhan et al. 2015	10.1111/jmp.12163	Analysis of full-length mitochondrial DNA D-loop sequences from Macaca fascicularis of different geographical origin reveals novel haplotypes
Macaca fascicularis	Genetic diversity	Non	0	mtDNA	Kawamoto et al. 2008	10.1111/j.1600-0684.2007.00225.x	Genetic diversity of longtail macaques (Macaca fascicularis) on the island of Mauritius: an assessment of nuclear and mitochondrial DNA polymorphisms
Macaca fascicularis	Population genetics	Non	0	Genetic markers	Kondo et al. 1993	10.1002/ajp.1350290303	POPULATION-GENETICS OF CRAB-EATING MACAQUES (MACACA-FASCICULARIS) ON THE ISLAND OF MAURITIUS
Macaca fascicularis	Population genetics	Non	0	83 SNPs	Day et al. 2018	10.30802/AALAS-JAALAS-17-000147	DNA-based Determination of Ancestry in Cynomolgus Macaques (Macaca fascicularis)
Macaca fascicularis	Population genetics	Non	0	mtDNA	Bunlungsup et al. 2016	10.1002/ajp.22512	Morphological Characteristics and Genetic Diversity of Burmese Long-Tailed Macaques (Macaca fascicularis aurea)
Macaca fascicularis	Signatures of selection	Non	0	36 markers (18 microsatellites, 18 autosomal microsatellites)	Aarnink et al. 2013	10.1111/tan.12028	Positive selection in the major histocompatibility complex class III region of cynomolgus macaques (Macaca fascicularis) of the Philippines origin
Macaca fascicularis	Evolutionary history	Non	0	7 MHC microsatellites	Bonhomme et al. 2007	10.1111/j.1399-0039.2007.00925.x	Factors shaping genetic variation in the MHC of natural non-human primate populations
Macaca fascicularis	Population genetics	Inv	2	21 polymorphic microsatellites	Bonhomme et al. 2008	10.1111/j.1365-294X.2007.03645.x	Origin and number of founders in an introduced insular primate: estimation from nuclear genetic data
Vulpes vulpes	Phylogeography	Non	0	mtDNA	Inoue et al. 2007	10.2108/zsj.24.1178	Mitochondrial DNA phylogeography of the red fox (Vulpes vulpes) in northern Japan
Vulpes vulpes	Population structure	Non	0	mtDNA	Goldsmith et al. 2016	10.1111/mec.13509	Population structure of two rabies hosts relative to the known distribution of rabies virus variants in Alaska
Vulpes vulpes	Evolutionary history	Non	0	mtDNA	Statham et al. 2011	10.1111/j.1095-8312.2011.01629.x	On the origin of a domesticated species: identifying the parent population of Russian silver foxes (Vulpes vulpes)
Vulpes vulpes	Evolutionary history	Non	0	mtDNA and nuclear microsatellites	Cross et al. 2018	10.3996/092017-JFWM-073	Red Fox Ancestry and Connectivity Assessments Reveal Minimal Fur Farm lntrogression in Greater Yellowstone Ecosystem
Vulpes vulpes	Genetic diversity	Non	0	mtDNA	Karssene et al. 2019	10.1016/j.mambio.2018.09.008	Genetic diversity of the genus Vulpes (Red fox and Fennec fox) in Tunisia based on mitochondrial DNA and noninvasive DNA sampling
Vulpes vulpes	Population genetics	Non	0	mtDNA	Galov et al. 2014	10.1016/j.mambio.2013.10.003	High genetic diversity and low population structure in red foxes (Vulpes vulpes) from Croatia
Vulpes vulpes	Evolutionary history	Inv	1	mtDNA	Berteaux et al. 2015	10.1007/s00300-015-1647-6	Red foxes (Vulpes vulpes) at their expanding front in the Canadian Arctic have indigenous maternal ancestry
Vulpes vulpes	Evolutionary history	Inv	1	mtDNA	Colson et al. 2017	10.1139/cjz-2016-0289	St. Matthew Island colonized through multiple long-distance red fox (Vulpes vulpes) dispersal events
Vulpes vulpes	Population structure	Inv	2	14 microsatellites	Atterby et al. 2015	10.1007/s13364-014-0209-6	Population genetic structure of the red fox (Vulpes vulpes) in the UK
Vulpes vulpes	Population structure	Inv	2	Microsatellites and mtDNA	Merson et al. 2017	10.1093/jmammal/gyx004	Distribution of native and nonnative ancestry in red foxes along an elevational gradient in central Colorado
Vulpes vulpes	Evolutionary history	Inv	1	mtDNA and microsatellites	Wallen et al. 2018	10.1093/biolinnean/bly060	Multiple recolonization routes towards the north: population history of the Fennoscandian red fox (Vulpes vulpes)
Vulpes vulpes	Phylogeography	Non	0	mtDNA and 21 nuclear microsatellites	Statham et al. 2018	10.1016/j.quascirev.2018.08.019	Genetic analysis of European red foxes reveals multiple distinct peripheral populations and central continental admixture
Vulpes vulpes	Phylogeography	Non	0	mtDNA	Edwards et al. 2013	10.1016/j.quascirev.2012.10.010	Temporal genetic variation of the red fox, Vulpes vulpes, across western Europe and the British Isles
Vulpes vulpes	Population genetics	Inv	2	mtDNA and 13 microsatellites	Sacks et al. 2016	10.1002/ece3.2229	Landscape genetics of the nonnative red fox of California
Vulpes vulpes	Phylogeography	Non	0	mtDNA	Langille et al. 2014	10.1644/13-MAMM-A-221	Mitochondrial DNA diversity and phylogeography of insular Newfoundland red foxes (Vulpes vulpes deletrix)
Vulpes vulpes	Phylogeography	Inv	1	mtDNA	Statham et al. 2012	10.1644/11-MAMM-A-033.1	The origin of recently established red fox populations in the United States: translocations or natural range expansions?
Vulpes vulpes	Population structure	Non	0	16 microsatellite loci	Kimmig et al. 2020	10.1111/mec.15345	Beyond the landscape: Resistance modelling infers physical and behavioural gene flow barriers to a mobile carnivore across a metropolitan area
Vulpes vulpes	Population genetics	Non	0	9 allozyme loci	Frati et al. 1998	10.1111/j.1469-7998.1998.tb00070.x	Quaternary radiation and genetic structure of the red fox Vulpes vulpes in the Mediterranean Basin, as revealed by allozymes and mitochondrial DNA
Vulpes vulpes	Population structure	Inv	2	9 microsatellite loci	Kato et al. 2017	10.1111/jzo.12399	Population genetic structure of the urban fox in Sapporo, northern Japan
Vulpes vulpes	Population genetics	Non	0	mtDNA	Kirschning et al. 2007	10.1007/s10528-007-9082-1	Population genetic analysis of serbian red foxes (Vulpes vulpes) by means of mitochondrial control region sequences
Vulpes vulpes	Population genetics	Non	0	31-33 autosomal microsatellites	Leite et al. 2015	10.1007/s13127-015-0232-8	Differentiation of North African foxes and population genetic dynamics in the desert-insights into the evolutionary history of two sister taxa, Vulpes rueppellii and Vulpes vulpes
Vulpes vulpes	Population genetics	Inv	2	7 microsatellites	Lade et al. 1996	10.1111/j.1365-294X.1996.tb00293.x	Microsatellite differentiation between Phillip island and mainland Australian populations of the red fox Vulpes vulpes
Vulpes vulpes	Population structure	Non	0	12 microsatellites	Oishi et al. 2011	10.1093/jhered/esq091	Population Structures of the Red Fox (Vulpes vulpes) on the Hokkaido Island, Japan, Revealed by Microsatellite Analysis
Vulpes vulpes	Population genetics	Non	0	mtDNA	Yu et al. 2012	10.2108/zsj.29.753	Insights into Korean Red Fox (Vulpes vulpes) Based on Mitochondrial Cytochrome b Sequence Variation in East Asia
Vulpes vulpes	Population structure	Non	0	mtDNA and microsatellites from historical and modern samples	Sacks et al. 2010	10.1007/s10592-010-0053-4	North American montane red foxes: expansion, fragmentation, and the origin of the Sacramento Valley red fox
Vulpes vulpes	Population structure	Non	0	5 Microsatellite loci	Robinson & Marks, 2001	10.1071/ZO01033	Genetic structure and dispersal of red foxes (Vulpes vulpes) in urban Melbourne
Vulpes vulpes	Population genetics	Inv	2	Microsatellite markers	Noren et al. 2017	10.1007/s10592-016-0910-x	Red foxes colonizing the tundra: genetic analysis as a tool for population management
Vulpes vulpes	Population genetics	Inv	2	11 microsatellites	Wandeler et al. 2003	10.1046/j.1365-294X.2003.01768.x	The city-fox phenomenon: genetic consequences of a recent colonization of urban habitat
Vulpes vulpes	Population structure	Non	0	Microsatellite markers	Hagenlund et al. 2019	10.3390/app9245289	Genetic Structure and Gene Flow in Red Foxes (Vulpes vulpes) in Scandinavia: Implications for the Potential Future Spread of Echinococcus multilocularis Tapeworm
Vulpes vulpes	Population structure	Non	0	Microsatellite markers	Basto et al. 2016	10.1371/journal.pone.0145165	Assessing Genetic Structure in Common but Ecologically Distinct Carnivores: The Stone Marten and Red Fox
Vulpes vulpes	Genetic diversity	Non	0	Microsatellite markers	Amaike et al. 2018	10.3106/ms2017-0055	Low genetic diversity in an isolated red fox (Vulpes vulpes) population on Mt. Hakodate, Japan, revealed by microsatellite analyses of fecal samples
Oryctolagus cuniculus	Evolutionary history	Non	0	mtDNA	Long et al. 2003	10.1046/j.1365-2052.2003.00945.x	Origin of rabbit (Oryctolagus cuniculus) in China: evidence from mitochondrial DNA control region sequence analysis
Oryctolagus cuniculus	Phylogeography	Inv	1	mtDNA	Seixas et al. 2014	10.1111/bij.12248	Colonization history of Mallorca Island by the European rabbit, Oryctolagus cuniculus, and the Iberian hare, Lepus granatensis (Lagomorpha: Leporidae)
Oryctolagus cuniculus	Phylogeography	Inv	1	mtDNA	Branco et al. 2002	-	Postglacial dispersal of the European rabbit (Oryctolagus cuniculus) on the Iberian Peninsula reconstructed from nested glade and mismatch analyses of mitochondrial DNA genetic variation
Oryctolagus cuniculus	Phylogeography	Non	0	9 polymorphic microsatellites	Queney et al. 2001	10.1093/oxfordjournals.molbev.a003763	Stationary distributions of microsatellite loci between divergent population groups of the European rabbit (Oryctolagus cuniculus)
Oryctolagus cuniculus	Population genetics	Non	0	Microsatellite markers	Ziege et al. 2020	10.1038/s41598-020-57962-3	Population genetics of the European rabbit along a rural-to-urban gradient
Oryctolagus cuniculus	Phylogeography	Non	0	mtDNA	Branco et al. 2000	10.1046/j.1365-2540.2000.00756.x	Phylogeography of the European rabbit (Oryctolagus cuniculus) in the Iberian Peninsula inferred from RFLP analysis of the cytochrome b gene
Oryctolagus cuniculus	Genetic diversity	Inv	2	Allozyme frequencies	Fuller et al. 1996	10.1038/hdy.1996.118	Limited genetic differentiation among wild Oryctolagus cuniculus L (rabbit) populations in arid eastern Australia
Oryctolagus cuniculus	Population structure	Inv	2	9 microsatellite loci	Surridge et al. 1999	10.1038/sj.hdy.6885110	Population structure and genetic variation of European wild rabbits (Oryctolagus cuniculus) in East Anglia
Oryctolagus cuniculus	Evolutionary history	Non	0	mtDNA	Ferrand et al. 2007	10.1007/1-4020-4904-8_7	The evolutionary history of the European rabbit (Oryctolagus cuniculus): major patterns of population differentiation and geographic expansion inferred from protein polymorphism
Oryctolagus cuniculus	Population genetics	Inv	2	7 microsatellites	Zenger et al. 2003	10.1046/j.1365-294X.2003.01759.x	A rapid population expansion retains genetic diversity within European rabbits in Australia
Oryctolagus cuniculus	Population structure	Non	0	10 microsatellite loci	Surridge et al. 1999	10.1046/j.1365-294X.1999.00570.x	Fine-scale genetic structuring in a natural population of European wild rabbits (Oryctolagus cuniculus)
Oryctolagus cuniculus	Population structure	Inv	2	Microsatellite markers	Surridge et al. 1999	10.1006/bijl.1999.0330	From population structure to individual behaviour: genetic analysis of social structure in the European wild rabbit (Oryctolagus cuniculus)
Rattus rattus	Population genetics	Inv	1	Population genetic data	Berthier et al. 2016	10.1111/bij.12836	Black rat invasion of inland Sahel: insights from interviews and population genetics in south-western Niger
Rattus rattus	Population genetics	Inv	2	18 microsatellites	Badou et al. 2022	10.4404/hystrix-00417-2021	Population genetic structure of black rats in an urban environment: a case study in Cotonou, Benin
Rattus rattus	Evolutionary history	Inv	1	mtDNA	Aplin et al. 2011	10.1371/journal.pone.0026357	Multiple Geographic Origins of Commensalism and Complex Dispersal History of Black Rats
Rattus rattus	Population genetics	Inv	2	6 nucelar microsatellites	Iannucci et al. 2018	10.4404/hystrix-00006-2017	Population genetic analysis of invasive black rats: Defining eradication units in the Tuscan Archipelago National Park
Rattus rattus	Population genetics	Inv	2	16 microsatellite loci	Mangombi et al. 2016	10.1111/jzo.12334	Urban population genetics of the invasive black rats in Franceville, Gabon
Rattus rattus	Phylogeography	Inv	1	mtDNA	Colangelo et al. 2015	10.1007/s10530-015-0842-2	Mitochondrial phylogeography of the black rat supports a single invasion of the western Mediterranean basin
Rattus rattus	Evolutionary history	Inv	1	8 microsatellites	Pages et al. 2013	10.1111/mec.12149	Cytonuclear discordance among Southeast Asian black rats (Rattus rattus complex)
Rattus rattus	Invasion genetics	Inv	2	Microsatellite markers	Konecny et al. 2013	10.1111/mec.12112	Invasion genetics of the introduced black rat (Rattus rattus) in Senegal, West Africa
Rattus rattus	Population genetics	Inv	2	Allozyme analysis at 26 loci	Cheylan & Granjon, 1998	-	Distribution of genetic diversity within and between western Mediterranean island populations of the black rat Rattus rattus (L 1758)
Rattus rattus	Phylogeography	Inv	1	mtDNA	Baig et al. 2019	10.1007/s10530-018-1830-0	Phylogeography of the black rat Rattus rattus in India and the implications for its dispersal history in Eurasia
Rattus rattus	Invasion genetics	Inv	2	mtDNA and 9 nuclear microsatellites	Lack et al. 2012	10.1111/j.1365-294X.2012.05620.x	Invasion facilitates hybridization with introgression in the Rattus rattus species complex
Rattus rattus	Adaptive evolution	Inv	3	10 microsatellite loci	Fratini et al. 2020	10.1007/s10530-019-02189-1	Assessment of rodenticide resistance, eradication units, and pathogen prevalence in black rat populations from a Mediterranean biodiversity hotspot (Pontine Archipelago)
Rattus rattus	Phylogeography	Inv	1	mtDNA	Tollenaere et al. 2010	10.1111/j.1365-2699.2009.02228.x	Phylogeography of the introduced species Rattus rattus in the western Indian Ocean, with special emphasis on the colonization history of Madagascar
Rattus rattus	Population structure	Inv	2	8 microsatellites	Abdelkrim et al. 2010	10.1007/s10592-010-0085-9	Fine-scale genetic structure of mainland invasive Rattus rattus populations: implications for restoration of forested conservation areas in New Zealand
Rattus rattus	Population structure	Inv	2	8 microsatellites	Gilabert et al. 2007	10.1139/Z07-083	Genetic structure of black rat populations in a rural plague focus in Madagascar
Rattus rattus	Invasion genetics	Inv	1	Microsatellies and mtDNA	Brouat et al. 2014	10.1111/mec.12848	Invasion genetics of a human commensal rodent: the black rat Rattus rattus in Madagascar
Rattus rattus	Population structure	Inv	2	Microsatellite data	Willows-Munro et al. 2016	10.1002/ece3.2033	Cryptic diversity in Black rats Rattus rattus of the Galapagos Islands, Ecuador
Rattus rattus	Population genetics	Inv	1	mtDNA	Hingston et al. 2005	10.1111/j.1365-2699.2005.01311.x	Reconstruction of the colonization of southern Madagascar by introduced Rattus rattus
Rattus rattus	Population genetics	Inv	2	14 microsatellites	Gatto-Almeida et al. 2020	-	Using genetics to plan black rat (Rattus rattus) management in Fernando de Noronha archipelago, Brazil
Rattus rattus	Invasion genetics	Inv	2	8 microsatellites	Abdelkrim et al. 2005	10.1111/j.1365-294X.2005.02604.x	Island colonization and founder effects: the invasion of the Guadeloupe islands by ship rats (Rattus rattus)
Sus scrofa	Phylogeography	Non	0	mtDNA	Watanobe et al. 2003	10.2108/zsj.20.1477	Phylogeography and population structure of the Japanese wild boar Sus scrofa leucomystax: Mitochondrial DNA variation
Sus scrofa	Population genetics	Non	0	10 microsatellite loci	Nikolov et al. 2009	10.4098/j.at.0001-7051.049.2008	Population genetic structure of wild boar Sus scrofa in Bulgaria as revealed by microsatellite analysis
Sus scrofa	Population genetics	Non	0	Microsatellites	Murase et al. 2015	10.3106/041.040.0202	Integrating analyses of population genetics and space-time information for wildlife management: an empirical study on Japanese wild boar populations
Sus scrofa	Population genetics	Non	0	Microsatellites	Murase et al. 2022	10.1016/j.gecco.2022.e02059	Large microsatellite shifts in wild boar after the Fukushima accident
Sus scrofa	Population genetics	Non	0	Microsatellites	Velickovic et al. 2012	10.1134/S1022795412080078	Population genetic structure of wild boars in the West Balkan region
Sus scrofa	Population structure	Inv	1	mtDNA	Velickovic et al. 2015	10.1111/jbi.12458	From north to south and back: the role of the Balkans and other southern peninsulas in the recolonization of Europe by wild boar
Sus scrofa	Population structure	Non	0	mtDNA	Demirbas et al. 2016	10.3906/zoo-1507-45	Mitochondrial DNA control region variability of wild boar Sus scrofa with various external phenotypes in Turkey
Sus scrofa	Population structure	Non	0	6 microsatellites	Ferreira et al. 2009	10.1016/j.mambio.2008.05.009	Genetic structure of the wild boar population in Portugal: Evidence of a recent bottleneck
Sus scrofa	Population structure	Non	0	mtDNA	Soria-Boix et al. 2017	10.1371/journal.pone.0181929	Contacts in the last 90,000 years over the Strait of Gibraltar evidenced by genetic analysis of wild boar (Sus scrofa)
Sus scrofa	Population structure	Non	0	mtDNA	Hajji et al. 2011	10.1007/s10344-010-0452-3	Mitochondrial and nuclear DNA analyses reveal pronounced genetic structuring in Tunisian wild boar Sus scrofa
Sus scrofa	Population structure	Non	0	15 microsatellite loci	Griciuviene et al. 2021	10.1186/s12863-021-01008-8	The effects of habitat fragmentation on the genetic structure of wild boar (Sus scrofa) population in Lithuania
Sus scrofa	Population genetics	Non	0	9 microsatellite loci	Vernesi et al. 2003	10.1046/j.1365-294X.2003.01763.x	The genetic impact of demographic decline and reintroduction in the wild boar (Sus scrofa): A microsatellite analysis
Sus scrofa	Population genetics	Non	0	mtDNA	Kusza et al. 2014	10.1371/journal.pone.0091401	Contemporary Genetic Structure, Phylogeography and Past Demographic Processes of Wild Boar Sus scrofa Population in Central and Eastern Europe
Sus scrofa	Population genetics	Non	0	Population genetic data	Reiner et al. 2021	10.1002/jwmg.22015	Genetic Differentiation of Wild Boar Populations in a Region Endangered by African Swine Fever
Sus scrofa	Population structure	Inv	2	mtDNA and nuclear microsatellites	Hu et al. 2021	10.3390/ani11020346	Spatial Genetic Structure and Demographic History of the Wild Boar in the Qinling Mountains, China
Sus scrofa	Population genetics	Inv	2	Microsatellites	Velickovic et al. 2016	10.1038/hdy.2016.53	Demographic history, current expansion and future management challenges of wild boar populations in the Balkans and Europe
Sus scrofa	Phylogeography	Non	0	mtDNA	Choi et al. 2020	10.1371/journal.pone.0238049	Asia-wide phylogeography of wild boar (Sus scrofa) based on mitochondrial DNA and Y-chromosome: Revising the migration routes of wild boar in Asia
Sus scrofa	Population structure	Non	0	14 microsatellites	Sprem et al. 2016	10.1007/s10344-016-0989-x	Are the dinaric mountains a boundary between continental and mediterranean wild boar populations in Croatia?
Sus scrofa	Population genetics	Non	0	mtDNA	Ashrafzadeh et al. 2018	10.1016/j.mambio.2018.04.001	Genetic relationships of wild boars highlight the importance of Southern Iran in forming a comprehensive picture of the species' phylogeography
Sus scrofa	Population structure	Non	0	Genetic loci	Tajchman et al. 2018	10.1134/S1022795418050101	Population Genetic Structure of Wild Boars in Poland
Sus scrofa	Population structure	Non	0	13 STR markers	Mihalik et al. 2020	10.3390/genes11101194	Population Genetic Structure of the Wild Boar (Sus scrofa) in the Carpathian Basin
Sus scrofa	Population genetics	Non	0	Allozyme frequencies	Randi et al. 1992	10.4098/AT.arch.92-26	ALLOZYME VARIABILITY IN BULGARIAN WILD BOAR POPULATIONS
Sus scrofa	Population structure	Non	0	Microsatellites	Choi et al. 2014	10.1186/1471-2156-15-85	Genetic structure of wild boar (Sus scrofa) populations from East Asia based on microsatellite loci analyses
Sus scrofa	Population structure	Inv	1	88 SNPs	McCann et al. 2018	10.1002/jwmg.21452	Molecular Population Structure for Feral Swine in the United States
Sus scrofa	Invasion genetics	Inv	2	52 microsatellites	Hernandez et al. 2018	10.1007/s10530-018-1667-6	Invasion ecology of wild pigs (Sus scrofa) in Florida, USA: the role of humans in the expansion and colonization of an invasive wild ungulate
Sus scrofa	Population genetics	Inv	2	Microsatellites	Delgado-Acevedo et al. 2021	10.3390/ani11010168	Genetic Population Structure of Wild Pigs in Southern Texas
Sus scrofa	Population structure	Inv	2	14 microsatellites	Hampton et al. 2004	10.1111/j.0021-8901.2004.00936.x	Molecular techniques, wildlife management and the importance of genetic population structure and dispersal: a case study with feral pigs
Mustela erminea	Population structure	Inv	2	17 microsatellite markers	Veale et al. 2014	10.1071/WR14015	Measuring connectivity of invasive stoat populations to inform conservation management
Mustela erminea	Population structure	Inv	2	16 microsatellite loci	Veale et al. 2013	10.1111/mec.12453	Using genetic techniques to quantify reinvasion, survival and in situ breeding rates during control operations
Mustela erminea	Population genetics	Non	0	Microsatellite markers	Pertoldi et al. 2006	10.1111/j.1095-8312.2006.00639.x	No evidence of past bottlenecks in two Danish mustelids: results of craniometric and genetic studies in time and space
Myocastor coypus	Population genetics	Inv	2	mtDNA and microsatellite markers	Takagi et al. 2022	10.1007/s11355-022-00508-8	Habitat disturbance may form subpopulation genetic structure in an invasive rodent species (Myocastor coypus) within a Japanese river system
Myocastor coypus	Population genetics	Non	0	mtDNA	Ibanez et al. 2021	10.1093/biolinnean/blab097	First assessment of genetic diversity, population structure and historical population dynamics of Myocastor coypus (Rodentia: Echimyidae) in the centre of its native range
Myocastor coypus	Invasion genetics	Inv	2	mtDNA	Kawamura et al. 2018	10.1007/s10344-018-1185-y	Invasion genetics of nutria (Myocastor coypus) in Okayama, Japan, inferred from mitochondrial and microsatellite markers
Myocastor coypus	Population genetics	Inv	2	Microsatellites	Kim et al. 2019	10.3390/ani9121164	Genetic Diversity and Population Structure of Nutria (Myocastor coypus) in South Korea
Myocastor coypus	Population genetics	Inv	1	9 microsatellite loci	Kilma & Travis, 2012	10.1007/s10530-012-0201-5	Genetic population structure of invasive nutria (Myocastor coypus) in Louisiana, USA: is it sufficient for the development of eradication units?
Sciurus carolinensis	Invasion genetics	Inv	1	mtDNA	Stevenson-Holt et al. 2015	10.1016/j.gecco.2014.11.005	Assessing the geographic origin of the invasive grey squirrel using DNA sequencing: Implications for management strategies
Sciurus carolinensis	Population genetics	Non	0	12 microsatellites	DeMarco et al. 2020	10.1007/s10592-020-01318-x	Effects of urbanization on population genetic structure of western gray squirrels
Sciurus carolinensis	Population genetics	Inv	2	11 microsatellites	McLaughlan et al. 2022	10.1007/s10530-022-02782-x	A genetic analysis of grey squirrel (Sciurus carolinensis) populations in Ireland
Sciurus carolinensis	Genetic diversity	Inv	2	12 microsatellites	Signorile et al. 2014	10.1111/ddi.12222	Do founder size, genetic diversity and structure influence rates of expansion of North American grey squirrels in Europe?
Trichosurus vulpecula	Population genetics	Inv	2	7 microsatellites	Pattabiraman et al. 2022	10.1007/s10530-021-02635-z	Unrestricted gene flow between two subspecies of translocated brushtail possums (Trichosurus vulpecula) in Aotearoa New Zealand
Trichosurus vulpecula	Population genetics	Inv	3	Microsatellites	Sarre et al. 2018	10.1111/mec.12834	Creating new evolutionary pathways through bioinvasion: the population genetics of brushtail possums in New Zealand
Trichosurus vulpecula	Population structure	Inv	2	5 Microsatellite loci	Taylor et al. 2004	10.1017/S001667230400672X	High microsatellite diversity and differential structuring among populations of the introduced common brushtail possum, Trichosurus vulpecula, in New Zealand
Trichosurus vulpecula	Population genetics	Non	0	13 microsatellite loci	Semple et al. 2020	10.1071/PC19031	Genetic viability of a reintroduced population of south-western common brushtail possum (Trichosurus vulpecula hypoleucus), Western Australia
Trichosurus vulpecula	Population genetics	Non	0	7 microsatellites	Stow et al. 2006	10.1071/WR06019	Genetic structure infers generally high philopatry and male-biased dispersal of brushtail possums (Trichosurus vulpecula) in urban Australia
Trichosurus vulpecula	Population genetics	Inv	1	Allozyme variation	Triggs & Green, 1989	-	GEOGRAPHIC PATTERNS OF GENETIC-VARIATION IN BRUSHTAIL POSSUMS TRICHOSURUS-VULPECULA AND IMPLICATIONS FOR PEST-CONTROL
Plasmodium relictum	Population genetics	Non	0	8 SNP loci	Farias et al. 2012	10.1186/1475-2875-11-305	Analysis of the trap gene provides evidence for the role of elevation and vector abundance in the genetic diversity of Plasmodium relictum in Hawaii
Mikania micrantha	Population genetics	Inv	2	ISSR markers	Wang et al. 2008	10.1093/jhered/esm080	Population genetic variation and structure of the invasive weed Mikania micrantha in southern China: Consequences of rapid range expansion
Mikania micrantha	Population genetics	Inv	1	12 microsatellite markers	Geng et al. 2017	10.1093/aob/mcw218	Genetic variation in the invasive weed Mikania micrantha (Asteraceae) suggests highways as corridors for its dispersal in southern China
Mikania micrantha	Population genetics	Inv	3	7 SSRs	Wang et al. 2016	10.3389/fpls.2016.01426	Invasive Chloroplast Population Genetics of Mikania micrantha in China: No Local Adaptation and Negative Correlation between Diversity and Geographic Distance
Mikania micrantha	Population genetics	Non	0	6 microsatellites	Bravo-Monzon et al. 2018	10.1016/j.bse.2017.11.008	Spatial structure of genetic and chemical variation in native populations of the mile-a-minute weed Mikania micrantha
Mikania micrantha	Evolutionary history	Non	0	AFLP, ITS, ETS, and rps16 markers	De Godoy et al. 2019	10.1093/botlinnean/boz045	Multilocus approach reveals a complex evolutionary history of the invasive mile-a-minute plant, Mikania micrantha (Asteraceae), in its natural habitat
Mikania micrantha	Evolutionary history	Inv	1	12 microsatellite loci	Ji et al. 2021	PII S0043174521000291	Independent origins of populations from Dehong State, Yunnan Province, and the multiple introductions and post-introduction admixture sources of mile-a-minute (Mikania micrantha) in China
Mikania micrantha	Population structure	Inv	2	12 microsatellite loci	Banerjee et al. 2020	10.1093/aob/mcaa044	Going with the flow: analysis of population structure reveals high gene flow shaping invasion pattern and inducing range expansion of Mikania micrantha in Asia
Mimosa pigra	Population genetics	Inv	1	Population genetic data	Pramual et al. 2011	-	POPULATION GENETICS OF INVASIVE WEED MIMOSA PIGRA L. (MIMOSOIDEAE) IN THAILAND
Pinus pinaster	Population structure	Non	0	Microsatellites	de Lucas et al. 2009	-	Admixture, one-source colonization or long-term persistence of maritime pine in the Castilian Plateau? Insights from nuclear microsatellite markers
Pinus pinaster	Genetic diversity	Non	0	Microsatellites	Derory et al. 2002	10.1051/forest:2002058	What can nuclear microsatellites tell us about maritime pine genetic resources conservation and provenance certification strategies?
Pinus pinaster	Genetic diversity	Non	0	Microsatellites	Lucas-Borja et al. 2016	10.1016/j.scitotenv.2016.01.105	Evaluation of fire recurrence effect on genetic diversity in maritime pine (Pinus pinaster Ait.) stands using Inter- Simple Sequence Repeat profiles
Pinus pinaster	Population structure	Non	0	SSRs	Naydenov et al. 2014	10.1111/j.1601-5223.2013.00027.x	Range-wide genetic structure of maritime pine predates the last glacial maximum: evidence from nuclear DNA
Pinus pinaster	Evolutionary history	Inv	1	Microsatellite markers	Kerdelhue et al. 2014	10.1038/hdy.2014.39	Contrasted invasion processes imprint the genetic structure of an invasive scale insect across southern Europe
Pinus pinaster	Genetic structure	Non	0	5 Microsatellite loci	De-Lucas et al. 2009	10.1111/j.1365-294X.2009.04372.x	Spatial genetic structure in continuous and fragmented populations of Pinus pinaster Aiton
Pinus pinaster	Genetic structure	Non	0	Allozyme markers	Wahid et al. 2004	10.1515/sg-2004-0017	Genetic structure and variability of natural populations of maritime pine (Pinus pinaster Aiton) in Morocco
Pinus pinaster	Genetic structure	Non	0	Microsatellites	Wahid et al. 2010	10.1016/j.bse.2009.12.008	Genetic structure of Pinus pinaster Ait. populations in Morocco revealed by nuclear microsatellites
Pinus pinaster	Population genetics	Non	0	SSRs	Gonzalez-Martinez et al. 2002	10.1007/s00122-002-0894-4	Seed gene flow and fine-scale structure in a Mediterranean pine (Pinus pinaster Ait.) using nuclear microsatellite markers
Pinus pinaster	Population genetics	Non	0	12 microsatellites and 266 SNPs	Rodriguez-Quilon et al. 2016	10.1002/eap.1361	Capturing neutral and adaptive genetic diversity for conservation in a highly structured tree species
Pinus pinaster	Phylogeography	Non	0	5 chloroplast microsatellites	Bucci et al. 2007	10.1111/j.1365-294X.2007.03275.x	Range-wide phylogeography and gene zones in Pinus pinaster Ait. revealed by chloroplast microsatellite markers
Pinus pinaster	Population structure	Non	0	Microsatellite markers	Gomez et al. 2003	10.1007/s00122-003-1320-2	Complex population genetic structure in the endemic Canary Island pine revealed using chloroplast microsatellite markers
Pinus pinaster	Genetic diversity	Non	0	cpSSRs	Vendramin et al. 1998	10.1007/s001220050917	Distribution of genetic diversity in Pinus pinaster Ait. as revealed by chloroplast microsatellites
Pinus pinaster	Genetic diversity	Non	0	3 microsatellites	Fernandes et al. 2008	10.1051/forest:2008049	Genetic variation, mating patterns and gene flow in a Pinus pinaster Aiton clonal seed orchard
Pinus pinaster	Genetic diversity	Non	0	cpSSRs	Ribeiro et al. 2002	10.1046/j.1365-294X.2002.01490.x	Comparison of genetic diversity estimates within and among populations of maritime pine using chloroplast simple-sequence repeat and amplified fragment length polymorphism data
Polygonum cuspidatum	Genetic diversity	Non	0	Microsatellites	Zhou et al. 2003	10.1046/j.1365-294X.2003.01816.x	Patch establishment and development of a clonal plant, Polygonum cuspidatum, on Mount Fuji
Prosopis glandulosa	Population genetics	Non	0	Isozyme and RAPDs	Bessega et al. 2000	10.1590/S1415-47572000000300024	Isozyme and RAPD studies in Prosopis glandulosa and P-velutina (Leguminosae, Mimosoideae)
Psidium cattleianum	Population genetics	Inv	1	Microsatellites	DeSisto et al. 2021	10.1007/s10530-020-02293-7	An invasive species spread by threatened diurnal lemurs impacts rainforest structure in Madagascar
Pueraria montana	Population genetics	Inv	1	15 microsatellites	Bentley & Mauricio, 2016	10.3732/ajb.1500434	High degree of clonal reproduction and lack of large-scale geographic patterning mark the introduced range of the invasive vine, kudzu (Pueraria montana var. lobata), in North America
Schinus terebinthifolius	Population structure	Non	0	RAPD	Alvares-Carvalho et al. 2017	10.4238/gmr16029669	Restoration over time and sustainability of Schinus terebinthifolius Raddi
Schinus terebinthifolius	Population genetics	Non	0	RAPD markers	Ruas et al. 2011	10.4238/vol10-1gmr1028	Anatomy and genetic diversity of two populations of Schinus terebinthifolius (Anacardiaceae) from the Tibagi River basin in Parana, Brazil
Schinus terebinthifolius	Evolutionary history	Inv	1	Microsatellite markers and cpDNA	Williams et al. 2005	10.1111/j.1365-294X.2005.02666.x	Chloroplast and microsatellite DNA diversities reveal the introduction history of Brazilian peppertree (Schinus terebinthifolius) in Florida
Schinus terebinthifolius	Invasion genetics	Inv	1	Chloroplast and nuclear microsatellite markers	Williams et al. 2007	10.1038/sj.hdy.6800936	Colonization patterns of the invasive Brazilian peppertree, Schinus terebinthifolius, in Florida
Spartina anglica	Population genetics	Inv	1	RAPD and ISSR markers	Ayres & Strong, 2001	10.2307/3558362	Origin and genetic diversity of Spartina anglica (Poaceae) using nuclear DNA markers
Tamarix ramosissima	Hybridization	Inv	2	Nuclear DNA sequence	Gaskin & Kazmer, 2009	10.1007/s10530-008-9384-1	Introgression between invasive saltcedars (Tamarix chinensis and T-ramosissima) in the USA
Tamarix ramosissima	Invasion genetics	Inv	2	Chloroplast and nuclear sequences	Gaskin & Kazmer, 2006	10.1672/0277-5212(2006)26[939:COOAWS]2.0.CO;2	Comparison of ornamental and wild saltcedar (Tamarix spp.) along Eastern Montana, USA riverways using chloroplast and nuclear DNA sequence markers
Tamarix ramosissima	Evolutionary history	Inv	3	9 microsatellite loci	Friedman et al. 2008	10.1111/j.1752-4571.2008.00044.x	Latitudinal variation in cold hardiness in introduced Tamarix and native Populus
Ulex europaeus	Invasion genetics	Inv	1	6 microsatellite loci	Hornoy et al. 2013	10.1038/hdy.2013.53	Two colonisation stages generate two different patterns of genetic diversity within native and invasive ranges of Ulex europaeus
Undaria pinnatifida	Genetic diversity	Inv	1	mtDNA	Voisin et al. 2005	10.1073/pnas.0501754102	Differential shuffling of native genetic diversity across introduced regions in a brown alga: Aquaculture vs. maritime traffic effects
Undaria pinnatifida	Genetic diversity	Inv	2	9 microsatellite loci	Grulois et al. 2011	-	Mosaic genetic structure and sustainable establishment of the invasive kelp Undaria pinnatifida within a bay (Bay of St-Malo, Brittany)
Undaria pinnatifida	Genetic diversity	Inv	2	10 microsatellite loci	Salamon et al. 2020	10.1007/s10530-019-02193-5	Spill-back events followed by self-sustainment explain the fast colonization of a newly built marina by a notorious invasive seaweed
Undaria pinnatifida	Genetic diversity	Inv	2	10 microsatellite loci	Shan et al. 2019	10.1080/09670262.2018.1532116	Genetic analysis of a recently established Undaria pinnatifida (Laminariales: Alariaceae) population in the northern Wadden Sea reveals close proximity between drifting thalli and the attached population
Boiga irregularis	Population genetics	Inv	2	22 microsatellites	Kierepka et al. 2019	10.1655/D-18-00057	Population Genetics of Invasive Brown Tree Snakes (Boiga irregularis) on Guam, USA
Trachemys scripta elegans	Population genetics	Inv	2	Population genetic data	Espindola et al. 2022	10.1111/mec.16356	Complex genetic patterns and distribution limits mediated by native congeners of the worldwide invasive red-eared slider turtle
Achatina fulica	Population genetics	Non	0	COI mtDNA	Woogeng et al. 2018	10.1080/23802359.2017.1347837	Current patterns of genetic diversity in indigenous and introduced species of land snails in Cameroon reflect isolation by distance, limited founder size and known evolutionary relationships
Anopheles quadrimaculatu	Population genetics	Inv	1	Allozyme diversity	Hilburn et al. 2004	-	Allozyme diversity in Anopheles quadrimaculatus (sensu stricto) populations in northeastern Arkansas
Eriocheir sinensis	Evolutionary history	Non	0	mtDNA COI marker	Jung et al. 2022	10.1007/s13258-021-01198-6	Population genetic analysis reveals secondary contact between Eriocheir sinensis and E. japonica in South Korea
Eriocheir sinensis	Evolutionary history	Non	0	mtDNA	Chengui et al. 2008	10.1111/j.1365-294x.2008.03850.x	Mitochondrial DNA-inferred population structure and demographic history of the mitten crab (Eriocheir sensu stricto) found along the coast of mainland China
Eriocheir sinensis	Population structure	Inv	2	Microsatellites	Leif-Matthias et al. 2007	10.1111/j.1365-294X.2006.03133.x	Genetic population structure and contemporary dispersal patterns of a recent European invader, the Chinese mitten crab, Eriocheir sinensis
BBTV	Genetic diversity	Inv	1	Population genetic data	Tanmoy & Banjeree, 2018	10.1007/s13337-018-0451-7	Distribution, molecular characterization and diversity of banana bunchy top virus in Tripura, India
Plasmodium relictum	Population structure	Inv	1	mtDNA	Humphries et al. 2019	10.1002/ece3.5356	Population structure of avian malaria parasites
Plasmodium relictum	Genetic diversity	Inv	1	mtDNA	Bensch et al. 2004	10.1111/j.0014-3820.2004.tb01742.x	Linkage between nuclear and mitochondrial DNA sequences in avian malaria parasites: multiple cases of cryptic speciation?
Lythrum salicaria	Invasion genetics	Inv	2	AFLPs	Chun et al. 2009	10.1111/j.1365-294X.2009.04254.x	Comparison of quantitative and molecular genetic variation of native vs. invasive populations of purple loosestrife (Lythrum salicaria L., Lythraceae)
Morella faya	Genetic diversity	Non	0	Microsatellite loci	Gonzalez-Perez et al. 2009	10.1590/S1415-47572009005000006	Characterization of six microsatellite loci in Myrica faya (Myricaceae) and cross amplification in the endangered endemic M. rivas-martinezii in Canary Islands, Spain

## Sheet: Additional Metrics_PopGenetics
Additional metrics				This sheet has the open access information based on each author's institution location, as well as year of publication for each study included in the analysis.
			Not Open Access (n=473)			Open Access (n=334)
Year	Count		Country	Count		Country	Count
2014	51		Usa	131		Usa	111
2016	42		France	61		France	57
2010	41		Australia	44		England	28
2012	41		Germany	44		Germany	27
2009	40		Spain	40		Spain	27
2011	40		Canada	39		Australia	26
2015	39		England	28		Italy	22
2007	38		Italy	26		Japan	22
2013	37		Japan	26		Portugal	20
2020	35		Peoples R China	23		Peoples R China	17
2018	34		Russia	20		Brazil	15
2019	34		New Zealand	17		Canada	14
2008	32		Norway	15		Norway	13
2006	31		Portugal	13		South Africa	13
2017	31		Sweden	13		Sweden	12
2021	29		South Korea	12		Poland	11
2003	24		Greece	11		Scotland	11
2004	24		Switzerland	11		Switzerland	11
2005	22		Poland	9		Russia	10
1999	18		Slovenia	9		Denmark	9
2000	18		Austria	8		South Korea	8
2001	18		Denmark	8		New Zealand	7
2002	16		Serbia	8		Austria	6
1996	13		Turkey	8		Finland	6
1998	11		Czech Republic	7		Greece	6
2022	11		Finland	7		Indonesia	6
1995	10		South Africa	7		Cameroon	5
1997	7		Belgium	6		Croatia	5
1991	5		India	6		Ireland	5
1993	5		Iran	6		Malaysia	5
1994	5		Ireland	6		Netherlands	5
1992	4		Argentina	5		Serbia	5
1989	1		Brazil	5		Taiwan	5
			Bulgaria	5		Belgium	4
			Croatia	5		Chile	4
			Hungary	5		Slovenia	4
			Scotland	5		Argentina	3
			Taiwan	5		Bulgaria	3
			Thailand	5		Colombia	3
			Madagascar	4		Czech Republic	3
			Mexico	4		Hungary	3
			Morocco	4		Mexico	3
			Tunisia	4		Morocco	3
			Chile	3		North Ireland	3
			Estonia	3		Tanzania	3
			Indonesia	3		Uganda	3
			Israel	3		Wales	3
			Malaysia	3		Belarus	2
			Romania	3		Burkina Faso	2
			Slovakia	3		Cent Afr Republ	2
			Bangladesh	2		Ecuador	2
			Myanmar	2		Gabon	2
			Singapore	2		Iran	2
			Sri Lanka	2		Israel	2
			Uganda	2		Kenya	2
			Armenia	1		Luxembourg	2
			Azerbaijan	1		Montenegro	2
			Belarus	1		Myanmar	2
			Benin	1		Niger	2
			Brunei	1		Romania	2
			Burundi	1		Turkey	2
			Cuba	1		Vietnam	2
			Gabon	1		Albania	1
			Georgia	1		Cyprus	1
			Ghana	1		Egypt	1
			Grenada	1		Iceland	1
			Iraq	1		India	1
			Kenya	1		Kazakhstan	1
			Lithuania	1		Latvia	1
			Luxembourg	1		Lithuania	1
			Macedonia	1		Macedonia	1
			Monaco	1		Madagascar	1
			Mozambique	1		Mongolia	1
			Netherlands	1		North Macedonia	1
			New Caledonia	1		Oman	1
			North Ireland	1		Papua N Guinea	1
			North Macedonia	1		Saudi Arabia	1
			Rwanda	1		Senegal	1
			St Kitts Nevi	1		Serbia Monteneg	1
			Tanzania	1		Singapore	1
			Trinidad Tobago	1		Slovakia	1
			Ukraine	1		Solomon Islands	1
			Uruguay	1		South Sudan	1
			Uzbekistan	1		Thailand	1
			Venezuela	1		Togo	1
			Vietnam	1		Tunisia	1
			Wales	1		Ukraine	1
			Zimbabwe	1		Zambia	1

## Sheet: Population Genomics
Population genomics (Web of Science + PubMed)	This sheet has information for whether population genomic data exists and whether it has been used in an invasive context for each species on the "ICUN 100 worst invasive alien species list".
Species name	Common name	Taxonomic group	Does population genomic data exist?	Has it been used in an invasive species context?	Total no. documents	Total no. relevant docs.
Lithobates catesbeianus	Bullfrog	Amphibian	No	No	5	0
Rhinella marina	Cane toad	Amphibian	Yes	Yes	2	1
Eleutherodactylus coqui	Caribbean tree frog	Amphibian	No	No	0	0
Acridotheres tristis	Common myna	Bird	Yes	Yes	2	1
Pycnonotus cafer	Red-vented bulbul	Bird	No	No	0	0
Sturnus vulgaris	European starling	Bird	Yes	Yes	2	2
Clarias batrachus	Walking catfish	Fish	No	No	8	0
Cyprinus carpio	Common carp	Fish	Yes	No	81	3
Gambusia affinis	Gambusia	Fish	Yes	Yes	7	1
Lates niloticus	Nile perch	Fish	No	No	1	0
Micropterus salmoides	Largemouth bass	Fish	Yes	No	15	0
Oncorhynchus mykiss	Rainbow trout	Fish	Yes	Yes	182	9
Oreochromis mossambicus	Mozambique tilapia	Fish	No	No	5	0
Salmo trutta	Brown trout	Fish	Yes	Yes	44	6
Achatina fulica	Giant African snail	Invertebrate	No	No	1	0
Aedes albopictus	Tiger mosquito	Invertebrate	Yes	Yes	35	9
Anopheles quadrimaculatus	Common malaria mosquito	Invertebrate	No	No	1	0
Anoplolepis gracilipes	Yellow crazy ant	Invertebrate	No	No	3	0
Anoplophora glabripennis	Asian long-horned beetle	Invertebrate	No	No	0	0
Asterias amurensis	Flatbottom seastar	Invertebrate	No	No	0	0
Bemisia tabaci	Cotton whitefly	Invertebrate	Yes	Yes	31	3
Carcinus maenas	European shore crab	Invertebrate	Yes	Yes	9	5
Cercopagis pengoi	Fishhook waterflea	Invertebrate	No	No	0	0
Cinara cupressi	Cypress aphid	Invertebrate	No	No	0	0
Coptotermes formosanus	Formosan subterranean termite	Invertebrate	Yes	Yes	2	1
Dreissena polymorpha	Zebra mussel	Invertebrate	No	No	4	0
Eriocheir sinensis	Chinese freshwater edible crab	Invertebrate	No	No	12	0
Euglandina rosea	Cannibal snail	Invertebrate	No	No	1	0
Linepithema humile	Argentine ant	Invertebrate	No	No	1	0
Lymantria dispar	Spongy moth	Invertebrate	Yes	Yes	13	2
Mnemiopsis leidyi	Warty comb jelly	Invertebrate	Yes	Yes	6	1
Mytilus galloprovincialis	Blue mussel	Invertebrate	Yes	Yes	24	3
Pheidole megacephala	Big-headed ant	Invertebrate	No	No	0	0
Platydemus manokwari	Snail-eating flatworm	Invertebrate	No	No	0	0
Pomacea canaliculata	Apple snail	Invertebrate	No	No	3	0
Potamocorbula amurensis	Asian clam	Invertebrate	No	No	2	0
Solenopsis invicta	Red imported fire ant	Invertebrate	Yes	Yes	9	2
Trogoderma granarium	Khapra beetle	Invertebrate	No	No	2	0
Vespula vulgaris	Common wasp	Invertebrate	No	No	1	0
Wasmannia auropunctata	Little fire ant	Invertebrate	No	No	1	0
Aphanomyces astaci	Crayfish plague	Macro-fungi	No	No	0	0
Batrachochytrium dendrobatidis	Chytrid frog fungi	Macro-fungi	Yes	Yes	6	1
Cryphonectria parasitica	Chestnut blight	Macro-fungi	Yes	Yes	3	2
Ophiostoma ulmi sensu lato	Dutch elm disease	Macro-fungi	No	No	2	0
Phytophthora cinnamomi	Cinnamon fungus	Macro-fungi	No	No	9	0
Capra hircus	Domestic goat	Mammal	Yes	No	55	4
Cervus elaphus	Red deer	Mammal	Yes	No	52	2
Felis catus	Domestic cat	Mammal	Yes	No	65	2
Herpestes javanicus	Small indian mongoose	Mammal	No	No	1	0
Macaca fascicularis	Crab-eating macaque	Mammal	Yes	No	25	1
Mus musculus	Field mouse	Mammal	Yes	Yes	87	4
Mustela erminea	Stoat	Mammal	No	No	0	0
Myocastor coypus	Copyu	Mammal	No	No	0	0
Oryctolagus cuniculus	European rabbit	Mammal	Yes	Yes	27	1
Rattus rattus	Black rat	Mammal	Yes	Yes	14	1
Sciurus carolinensis	Gray squirrel	Mammal	No	No	2	0
Sus scrofa	Wild boar	Mammal	Yes	Yes	258	13
Trichosurus vulpecula	Brushtail possum	Mammal	No	No	2	0
Vulpes vulpes	European red fox	Mammal	Yes	No	26	3
Banana bunchy top virus	Banana bunchy top virus	Micro-organism	No	No	0	0
Plasmodium relictum	Avian malaria	Micro-organism	No	No	11	0
Acacia Mearnsii	Black wattle	Plant	No	No	0	0
Ardisia elliptica	Shoebutton ardisia	Plant	No	No	0	0
Arundo donax	Giant reed	Plant	No	No	0	0
Caulerpa taxifolia	Killer alga	Plant	No	No	0	0
Cecropia peltata	Trumpet tree	Plant	No	No	0	0
Chromolaena odorata	Bitterbush	Plant	No	No	1	0
Cinchona pubescens	Red cinchona	Plant	No	No	0	0
Clidemia hirta	Clidemia hirta	Plant	No	No	0	0
Eichhornia crassipes	Floating water hyacinth	Plant	No	No	3	0
Euphorbia esula	Leafy spurge	Plant	No	No	0	0
Hedychium gardnerianum	Kahili ginger	Plant	No	No	0	0
Hiptage benghalensis	Hiptage benghalensis	Plant	No	No	0	0
Imperata cylindrica	Cogon grass	Plant	Yes	Yes	1	1
Lantana camara	West Indian latana	Plant	No	No	2	0
Leucaena leucocephala	River tamarind	Plant	No	No	2	0
Ligustrum robustum	Common privet	Plant	No	No	1	0
Lythrum salicaria	Purple loosetrife	Plant	No	No	0	0
Melaleuca quinquenervia	Broad leaved paperbark tree	Plant	No	No	0	0
Miconia calvescens	Velvet tree	Plant	No	No	0	0
Mikania micrantha	American rope	Plant	Yes	Yes	3	1
Mimosa pigra	Bashful plant	Plant	No	No	0	0
Morella faya	Fire tree	Plant	No	No	0	0
Opuntia stricta	Araluen pear	Plant	No	No	0	0
Pinus pinaster	Maritime pine	Plant	Yes	No	30	2
Polygonum cuspidatum	Donkey rhubarb	Plant	No	No	0	0
Prosopis glandulosa	Honey mesquite	Plant	No	No	0	0
Psidium cattleianum	Strawberry guava	Plant	No	No	0	0
Pueraria montana	Kudzu	Plant	No	No	2	0
Rubus ellipticus	Asian wild raspberry	Plant	No	No	0	0
Salvinia molesta	African payal	Plant	No	No	0	0
Schinus terebinthifolius	Baie rose	Plant	No	No	0	0
Spartina anglica	Common cord grass	Plant	No	No	0	0
Spathodea campanulata	African tulip tree	Plant	No	No	1	0
Sphagneticola trilobata	Bay biscayne creeping oxeye	Plant	No	No	0	0
Tamarix ramosissima	Salt cedar	Plant	No	No	0	0
Ulex europaeus	Gorse	Plant	No	No	0	0
Undaria pinnatifida	Wakame	Plant	Yes	Yes	6	2
Boiga irregularis	Brown treesnake	Reptile	No	No	2	0
Trachemys scripta elegans	Red-eared slider	Reptile	Yes	Yes	3	2
				Total	1217	91

## Sheet: Data_PopGenomics
Data Info (genomics)	This sheet has all relevant studies from the Web of Science and PubMed literature searches. It includes the objective of the study, whether it is in an invasive or non-invasive context (and which category), number of SNPs, method notes, and citation.
Species	Objective	Context (invasive/non)	Category (i, ii, iii)	Number of SNPs	Notes about data type/methods	Citation	DOI	Title of research
Rhinella marina	Population genomics	Inv	2	24,263-33,112	ddRADseq	Trumbo et al. (2016)	10.1111/mec.13754	Mixed population genomics support for the central marginal hypothesis across the invasive range of the cane toad (Rhinella marina) in Australia
Acridotheres tristis	Population genomics	Inv	1	2756 - 4,156	DArTseq	Ewart et al. (2019)	10.1111/jbi.13473	Two speed invasion: assisted and intrinsic dispersal of common mynas over 150 years of colonization
Sturnus vulgaris	Evolutionary/demographic/geographic history	Inv	1	15038	ddRADseq	Hofmeister et al. (2021)	10.1111/mec.15806	Environmental correlates of genetic variation in the invasive European starling in North America
Sturnus vulgaris	Signatures of selection	Inv	3	16177	GBS	Stuart et al. (2020)	10.1111/mec.15601	Signatures of selection in a recent invasion reveal adaptive divergence in a highly vagile invasive species
Carcinus maenas	Evolutionary history	Inv	1	9137	RAD-seq	Jeffrey et al. (2018)	10.1111/eva.12601	Genomewide evidence of environmentally mediated secondary contact of European green crab (Carcinus maenas) lineages in eastern North America
Carcinus maenas	Signatures of selection/Evolutionary history	Inv	3	9376		Tepolt et al. (2022)	10.1111/mec.16143	Balanced polymorphism fuels rapid selection in an invasive crab despite high gene flow and low genetic diversity
Carcinus maenas	Signatures of selection/Rapid adaptation	Inv	3	10790	Sequenced on Illumina HiSeq2000	Tepolt & Palumbi (2015)	10.3389/fevo.2020.580701	Rapid Adaptation to Temperature via a Potential Genomic Island of Divergence in the Invasive Green Crab, Carcinus maenas
Carcinus maenas	Signatures of selection/Evolutionary history	Inv	3	10809	Transcriptome sequencing	Tepolt & Palumbi (2015)	10.1111/mec.13294	Transcriptome sequencing reveals both neutral and adaptive genome dynamics in a marine invader
Carcinus maenas	Population structure/admixture	Inv	1	9137	RADseq	Jeffrey et al. (2017)	10.1002/ece3.2872	RAD sequencing reveals genomewide divergence between independent invasions of the European green crab (Carcinus maenas) in the Northwest Atlantic
Coptotermes formosanus	Evolutionary/demographic/geographic history	Inv	1	22229	ddRADseq	Blumenfeld et al. (2021)	10.1038/s42003-021-01725-x	Bridgehead effect and multiple introductions shape the global invasion history of a termite
Mnemiopsis leidyi	Population genomics	Inv	2	74000	GBS	Verwimp et al. (2020)	10.1002/ece3.5468	Population genomic structure of the gelatinous zooplankton species Mnemiopsis leidyi in its nonindigenous range in the North Sea
Mikania micrantha	Signatures of selection	Inv	3	16944		Ruan et al. (2020)	10.3390/genes12081279	Population Genomics Reveals Gene Flow and Adaptive Signature in Invasive Weed Mikania micrantha
Sus scrofa	Introgression	Non	0	26505	GWAS	Goedbloed et al. (2013)	10.1111/j.1365-294X.2012.05670.x	Genome-wide single nucleotide polymorphism analysis reveals recent genetic introgression from domestic pigs into Northwest European wild boar populations
Sus scrofa	Population genomics/Signatures of selection	Non	0	39605		Petrelli et al. (2022)	10.1111/mec.16238	Population genomic, olfactory, dietary, and gut microbiota analyses demonstrate the unique evolutionary trajectory of feral pigs
Sus scrofa	Population structure	Inv	2	29375	Genotyping	Smyser et al. (2020)	10.1111/mec.15392	Mixed ancestry from wild and domestic lineages contributes to the rapid expansion of invasive feral swine
Sus scrofa	Hybridization	Inv	2	47148	PCA and admixture analysis	Iacolina et al. (2018)	10.1038/s41598-018-35865-8	Hotspots of recent hybridization between pigs and wild boars in Europe
Sus scrofa	Hybridization	Non	0	351		Goedbloed et al. (2013)	10.1186/1471-2156-14-43	Reintroductions and genetic introgression from domestic pigs have shaped the genetic population structure of Northwest European wild boar
Sus scrofa	Evolutionary history	Non	0	1595	Standard Illumina	Stronen et al. (2019)	10.1007/s12686-018-1036-x	The use of museum skins for genomic analyses of temporal genetic diversity in wild species
Sus scrofa	Genetic diversity and introgression	Non	0	10739		Manunza et al. (2016)	10.1038/srep29913	Romanian wild boars and Mangalitza pigs have a European ancestry and harbour genetic signatures compatible with past population bottlenecks
Sus scrofa	Phylogeography	Non	0	49508	Porcine SNP60 Beadchip (Illumina)	Alexandri et al. (2017)	10.1111/jbi.12861	Distinguishing migration events of different timing for wild boar in the Balkans
Sus scrofa	Phylogeography	Non	0	933	Illumina HiSeq 2500 or 2000	Khederzadeh et al. (2019)	10.1002/ece3.5415	Maternal genomic variability of the wild boar (Sus scrofa) reveals the uniqueness of East-Caucasian and Central Italian populations
Sus scrofa	Population genomics	Non	0	49808	Porcine SNP60 Beadchip (Illumina)	Iacolina et al. (2016)	10.1038/hdy.2015.70	Genomic diversity and differentiation of a managed island wild boar population
Sus scrofa	Signatures of selection	Non	0	37167	SNP genotyping	Manunza et al. (2013)	10.1371/journal.pone.0055891	A High Throughput Genotyping Approach Reveals Distinctive Autosomal Genetic Signatures for European and Near Eastern Wild Boar
Sus scrofa	SNP genotyping	Non	0	46259	Porcine SNP60 Beadchip (Illumina)	Burgos-Paz et al. (2013)	10.1038/hdy.2012.109	Porcine colonization of the Americas: a 60k SNP story
Sus scrofa	SNP genotyping	Inv	1	29823	SNP genotyping	Mangan et al. (2021)	10.1002/jwmg.22128	Rooting Out Genetic Structure of Invasive Wild Pigs in Texas
Cyprinus carpio	Transcriptome analysis and SNP discovery	Non	0	712042	Solexa HiSeq2000, RNAseq	Xu et al. (2012)	10.1371/journal.pone.0048140	Genome-Wide SNP Discovery from Transcriptome of Four Common Carp Strains
Cyprinus carpio	Population genomics / Phylogeography	Non	0	134719	Geneseek	Xu et al. (2019)	10.3389/fgene.2019.00660	Patterns of Geographical and Potential Adaptive Divergence in the Genome of the Common Carp (Cyprinus carpio)
Cyprinus carpio	Population genomics	Non	0	20179	Illumina Novaseq6000 genome analyser, ddRAD	Shalgimbayeva et al. (2021)	10.3390/d13070295	Genetic Investigation of Aral Wild Common Carp Populations (Cyprinus carpio) Using ddRAD Sequencing
Oncorhynchus mykiss	Life history	Non	0	22934	RADseq	Arostegui et al. (2019)	10.1111/mec.15037	Retention of a chromosomal inversion from an anadromous ancestor provides the genetic basis for alternative freshwater ecotypes in rainbow trout
Oncorhynchus mykiss	Evolution	Non	0	~68,000	RADseq	Campbell et al. (2022)	10.1093/jhered/esab049	Polygenic Basis and the Role of Genome Duplication in Adaptation to Similar Selective Environments
Oncorhynchus mykiss	Adaptation genomics	Non	0	526301	Illumina HiSeq	Chen et al. (2020)	10.1111/mec.15717	Whole genome resequencing reveals genomic regions associated with thermal adaptation in redband trout
Oncorhynchus mykiss	Adaptation genomics	Non	0	526301	RADseq	Chen et al (2018)	10.1111/eva.12672	Physiological and genomic signatures of evolutionary thermal adaptation in redband trout from extreme climates
Oncorhynchus mykiss	Life history and evolutionary history	Non	0	14675	RAD-tag based genetic linkage maps	Hale et al. (2013)	10.1534/g3.113.006817	Evaluating Adaptive Divergence Between Migratory and Nonmigratory Ecotypes of a Salmonid Fish, Oncorhynchus mykiss
Oncorhynchus mykiss	Evolution	Non	0	504	RADseq	Hecht et al. (2013)	10.1111/mec.12082	Genome-wide association reveals genetic basis for the propensity to migrate in wild populations of rainbow and steelhead trout
Oncorhynchus mykiss	Hybridization	Inv	2	4914	RADseq	Hohenlohe et al. (2013)	10.1111/mec.12239	Genomic patterns of introgression in rainbow and westslope cutthroat trout illuminated by overlapping paired-end RAD sequencing
Oncorhynchus mykiss	Migration	Non	0	>400	Illumina HiSeq 2500 or 2000	Kelson et al. (2019)	10.1139/cjfas-2018-0394	Do genomics and sex predict migration in a partially migratory salmonid fish, Oncorhynchus mykiss?
Oncorhynchus mykiss	Phylogeography	Non	0	24526	RADseq	Micheletti et al. (2018)	10.1111/mec.14407	Landscape features along migratory routes influence adaptive genomic variation in anadromous steelhead (Oncorhynchus mykiss)
Salmo trutta	Hybridization	Inv	2	75684	ddRAD, Illumina HiSeq	Leitwein et al. (2018)	10.1111/mec.14816	Genomic consequences of a recent three-way admixture in supplemented wild brown trout populations revealed by local ancestry tracts
Salmo trutta	Genomic diversity	Non	0	4876		Lemopoulos et al. (2019)	10.1002/ece3.4905	Comparing RADseq and microsatellites for estimating genetic diversity and relatedness Implications for brown trout conservation
Salmo trutta	Signatures of selection/Genomic diversity	Non	0	126124	ddRAD	Magris et al. (2022)	10.1186/s12711-022-00698-7	ddRAD-seq reveals the genetic structure and detects signals of selection in Italian brown trout
Salmo trutta	Genomic diversity	Non	0	196639	ddRAD, GWAS	Leitwein et al. (2017)	10.1111/jfb.13131	Genome-wide nucleotide diversity of hatchery-reared Atlantic and Mediterranean strains of brown trout Salmo trutta compared to wild Mediterranean populations
Salmo trutta	Population genomics	Non	0	2852	Pool-seq	Kurland et al. (2019)	10.1002/ece3.5646	Exploring a Pool-seq-only approach for gaining population genomic insights in nonmodel species
Salmo trutta	Population structure/ Phylogeography	Non	0	3782		Bekkevold et al. (2020)	10.1111/eva.12877	Northern European Salmo trutta (L.) populations are genetically divergent across geographical regions and environmental gradients
Lymantria dispar	Evolutionary history	Inv	1	2327	GBS	Picq et al. (2018)	10.1111/eva.12559	Assessing the potential of genotyping-by-sequencing-derived single nucleotide polymorphisms to identify the geographic origins of intercepted gypsy moth (Lymantria dispar) specimens: A proof-of-concept study
Lymantria dispar	Evolutionary history	Inv	3	91468	ddRAD	Friedline et al. (2019)	10.1111/mec.15069	Evolutionary genomics of gypsy moth populations sampled along a latitudinal gradient
Mytilus galloprovincialis	Hybridization	Inv	2	1337		Saarman et al. (2015)	10.1111/mec.13340	Introgression between invasive and native blue mussels (genus Mytilus) in the central California hybrid zone
Mytilus galloprovincialis	Signatures of selection	Non	0	170000	GWAS	Kingston et al. (2018)	10.1111/jeb.13224	Linking genotype to phenotype in a changing ocean: inferring the genomic architecture of a blue mussel stress response with genome-wide association
Mytilus galloprovincialis	Signatures of selection/Evolutionary history	Inv	3	56856		Han et al. (2020)	10.1139/anc-2019-0012	Rapid climate-driven evolution of the invasive species Mytilus galloprovincialis over the past century
Solenopsis invicta	Signatures of selection	Inv	3	1758116	WGS and RADseq	Privman et al. (2018)	10.1111/mec.14767	Positive selection on sociobiological traits in invasive fire ants
Solenopsis invicta	Evolutionary history / Hybridization	Inv	1	285847	RADseq	Cohen et al. (2019)	10.1186/s12862-019-1437-9	Speciation and hybridization in invasive fire ants
Capra hircus	Signatures of selection	Non	0	23508551	illumina HiSeq	Gao et al. (2020)	10.3389/fgene.2020.00901	Genomic Characteristics and Selection Signatures in Indigenous Chongming White Goat (Capra hircus)
Capra hircus	Population genomics	Inv	2	21621		Cardoso et al. (2021)	10.1111/eva.13299	Assessing the levels of intraspecific admixture and interspecific hybridization in Iberian wild goats (Capra pyrenaica)
Capra hircus	Genomic diversity/Evolutionary history	Non	0	48827	Illumina GoatSNP50 BeadChip	Colli et al. (2018)	10.1186/s12711-018-0422-x	Genome-wide SNP profiling of worldwide goat populations reveals strong partitioning of diversity and highlights post-domestication migration routes
Capra hircus	Signatures of selection/Genomic diversity	Non	0	118700		Song et al. (2016)	10.1186/s12864-016-2449-0	Exome sequencing reveals genetic differentiation due to high-altitude adaptation in the Tibetan cashmere goat (Capra hircus)
Cervus elaphus	Genetic drift	Non	0	44997		McFarlane et al. (2021)	10.1111/mec.15862	Locus-specific introgression in young hybrid swarms: Drift may dominate selection
Cervus elaphus	Phylogeography	Non	0	27396		de Jong et al. (2020)	10.3389/fevo.2020.535715	Fragmentation and Translocation Distort the Genetic Landscape of Ungulates: Red Deer in the Netherlands
Felis catus	Hybridization	Non	0		ddRAD	Senn et al. (2019)	10.1111/eva.12720	Distinguishing the victim from the threat: SNP-based methods reveal the extent of introgressive hybridization between wildcats and domestic cats in Scotland and inform future in situ and ex situ management options for species restoration
Felis catus	Evolutionary history	Non	0	1536	Custom Illumina Golden Gate assay	Alhaddad et al. (2013)	10.1371/journal.pone.0053537	Extent of Linkage Disequilibrium in the Domestic Cat, Felis silvestris catus, and Its Breeds
Mus musculus	Population genomics	Inv	2	38412195	WGS	Oh et al. (2021)	10.1111/eva.13210	Population genomics of invasive rodents on islands: Genetic consequences of colonization and prospects for localized synthetic gene drive
Mus musculus	Population genomics and selection	Non	0	19057		Ferris et al. (2021)	10.1371/journal.pgen.1009495	The genomics of rapid climatic adaptation and parallel evolution in North American house mice
Mus musculus	Hybridization	Non	0	470000		Staubach et al. (2012)	10.1371/journal.pgen.1002891
Mus musculus	Signatures of selection/Evolutionary history	Non	0	6200	Genotyping	Phifer-Rixey et al. (2012)	10.1093/molbev/mss105	Adaptive Evolution and Effective Population Size in Wild House Mice
Aedes albopictus	Population genomics	Inv	1			Schmidt et al. (2021)	10.1111/mec.15792	Spatial population genomics of a recent mosquito invasion
Aedes albopictus	Population genomics	Inv	1	40016	ddRAD	Schmidt et al. (2020)	10.1371/journal.pntd.0008463	Population genomics of two invasive mosquitoes (Aedes aegypti and Aedes albopictus) from the Indo-Pacific
Aedes albopictus	Population genomics	Inv	1	128986	ddRAD	Kotsakiozi et al. (2017)	10.1002/ece3.3514	Population genomics of the Asian tiger mosquito, Aedes albopictus: insights into the recent worldwide invasion
Aedes albopictus	Population genomics	Inv	3	26094	ddRAD	Pichler et al. (2019)	10.1371/journal.pntd.0007554	Complex interplay of evolutionary forces shaping population genomic structure of invasive Aedes albopictus in southern Europe
Aedes albopictus	Population genomics / Genomic diversity	Inv	2	1561	ddRAD	Sherpa et al. (2018)	10.1016/j.meegid.2017.12.018	Genetic diversity and distribution differ between long-established and recently introduced populations in the invasive mosquito Aedes albopictus
Aedes albopictus	Evolutionary history / Signatures of selection	Inv	1	1180	ddRAD	Sherpa et al. (2019)	10.1111/mec.15071	Unravelling the invasion history of the Asian tiger mosquito in Europe
Aedes albopictus	Evolutionary history	Inv	2	3084	ddRAD, GWAS	Schmidt et al. (2017)	10.1371/journal.pntd.0006009	Genome-wide SNPs reveal the drivers of gene flow in an urban population of the Asian Tiger Mosquito, Aedes albopictus
Aedes albopictus	Signatures of selection	Inv	3	10483		Sherpa et al. (2019)	10.1111/evo.13801	Cold adaptation in the Asian tiger mosquito's native range precedes its invasion success in temperate regions
Aedes albopictus	Signatures of selection	Inv	3	1162	RADseq	Xu et al. (2018)	10.1371/journal.pntd.0006828	Comparative transcriptome analysis and RNA interference reveal CYP6A8 and SNPs related to pyrethroid resistance in Aedes albopictus
Bemisia tabaci	Population genomics	Inv	1	44000	2b-RAD	Qu et al. (2020)	10.1002/ece3.5677	Minimum sample sizes for invasion genomics: Empirical investigation in an invasive whitefly
Bemisia tabaci	Phylogeography	Inv	2	38,041 (de novo)		Elfekih et al. (2018)	10.1371/journal.pone.0190555	Genome-wide analyses of the Bemisia tabaci species complex reveal contrasting patterns of admixture and complex demographic histories
Bemisia tabaci	Population genomics	Inv	2	7453	NextRAD	Wosula et al. (2017)	10.1093/gbe/evx219	Unravelling the Genetic Diversity among Cassava Bemisia tabaci Whiteflies Using NextRAD Sequencing
Macaca fascicularis	Population genomics	Non	0	21500	Shotgun sequencing	Yao et al. (2020)	10.1002/ajpa.24099	Population genetics of wild Macaca fascicularis with low-coverage shotgun sequencing of museum specimens
Pinus pinaster	Genomic diversity	Non	0	6100		Rodriguez-Quilon (2016)	10.1098/rspb.2015.2230	Local effects drive heterozygosity-fitness correlations in an outcrossing long-lived tree
Pinus pinaster	Genomic diversity	Non	0	5176	GWAS	Hurel et al. (2021)	10.1111/eva.13309	Genetic basis of growth, spring phenology, and susceptibility to biotic stressors in maritime pine
Vulpes vulpes	Genomic diversity	Inv	1	15003	GBS	McDevitt et al. (2022)	10.1111/mec.16276	Next-generation phylogeography resolves post-glacial colonization patterns in a widespread carnivore, the red fox (Vulpes vulpes), in Europe
Vulpes vulpes	Evolutionary history	Inv	1	10149			10.1002/ece3.4898	Urban colonization through multiple genetic lenses: The city-fox phenomenon revisited
Rattus rattus	Population genomics	Inv	1	10770	GBS	Sjodin et al. (2020)	10.1111/eva.12907	Rattus population genomics across the Haida Gwaii archipelago provides a framework for guiding invasive species management
Undaria pinnatifida	Population genomics	Inv	1	10615	RADseq	Guzinski et al. (2018)	10.1111/eva.12647	Population genomics of the introduced and cultivated Pacific kelp Undaria pinnatifida: Marinas-not farms-drive regional connectivity and establishment in natural rocky reefs
Gambusia affinis	Evolutionary history	Inv	3	7724	RADtags, GBS	Vera et al. 2016	10.1111/mec.13545	Genomic survey provides insights into the evolutionary changes that occurred during European expansion of the invasive mosquitofish (Gambusia holbrooki)
Oryctolagus cuniculus	Evolutionary history	Inv	1	7617	RADseq	Iannella et al. 2019	10.1007/s10530-018-1849-2	Genetic perspectives on the historical introduction of the European rabbit (Oryctolagus cuniculus) to Australia
Batrachochytrium dendrobatidis	Genomic diversity	Inv	1	101931	Genome resequencing	Rosenblum et al. 2013	10.1073/pnas.1300130110	Complex history of the amphibian-killing chytrid fungus revealed with genome resequencing data
Cryphonectria parasitica	Adaptive evolution	Inv	2	118182	WGS	Demene et al. 2019	10.1016/j.fgb.2019.06.002	Whole-genome sequencing reveals recent and frequent genetic recombination between clonal lineages of Cryphonectria parasitica in western Europe
Cryphonectria parasitica	Evolutionary history	Inv	1	80700	-	Stauber et al. 2021	10.7554/eLife.56279	Emergence and diversification of a highly invasive chestnut pathogen lineage across southeastern Europe
Cogon grass	Evolutionary history	Inv	2	2320	GBS	Burrell et al. 2015	10.1111/mec.13167	Exploring origins, invasion history and genetic diversity of Imperata cylindrica (L.) P. Beauv. (Cogongrass) in the United States using genotyping by sequencing
Trachemys scripta elegans	Genetic variation	Inv	2	468175	ddRADseq	Parham et al. 2020	10.1016/j.ympev.2019.106722	Genetic variation and admixture of red-eared sliders (Trachemys scripta elegans) in the USA
Trachemys scripta elegans	Population genomics	Inv	2	-	-	Espindola et al. 2022	10.1111/mec.16356	Complex genetic patterns and distribution limits mediated by native congeners of the worldwide invasive red-eared slider turtle
Vulpes vulpes	Population genomics	Inv	2	33375	Dart	Kalynda et al. 2021	10.3390/genes12050786	Population Genetics of the Invasive Red Fox, Vulpes vulpes, in South-Eastern Australia
Undaria pinnatifida	Population genomics	Inv	1	-	ddRADseq	Guzinski et al. 2018	10.1111/eva.12647	Population genomics of the introduced and cultivated Pacific kelp Undaria pinnatifida: Marinas-not farms-drive regional connectivity and establishment in natural rocky reefs

## Sheet: Additional Metrics_PopGenomics
Additional metrics				This sheet has the open access information based on each author's institution location as well as year of publication for each study included in the analysis.
			Not Open Access (n=39)			Open Access (n=205)
Year	Count		Country	Count		Country	Count
2019	18		Usa	10		Usa	39
2021	16		France	4		Italy	12
2018	13		Australia	3		Peoples R China	12
2020	13		Germany	3		Australia	9
2013	9		Greece	2		France	9
2016	6		Netherlands	2		Spain	9
2017	5		Portugal	2		England	8
2012	4		Czech Republic	1		Netherlands	7
2015	4		Denmark	1		Switzerland	7
2022	2		Finland	1		Canada	6
2011	1		Hungary	1		Germany	6
			Israel	1		Sweden	6
			Slovenia	1		Brazil	5
			Sweden	1		Denmark	5
			Ukraine	1		Croatia	4
						Mexico	4
						Colombia	3
						Finland	3
						Iran	3
						Romania	3
						Russia	3
						Scotland	3
						Argentina	2
						Czech Republic	2
						Ecuador	2
						Estonia	2
						Hungary	2
						Ireland	2
						Israel	2
						Norway	2
						Slovakia	2
						Slovenia	2
						Armenia	1
						Belgium	1
						Bolivia	1
						Costa Rica	1
						Cuba	1
						Greece	1
						Guatemala	1
						Kazakhstan	1
						Luxembourg	1
						Papua N Guinea	1
						Paraguay	1
						Peru	1
						Poland	1
						Portugal	1
						Serbia	1
						Tanzania	1
						Ukraine	1
						Uruguay	1
						Vietnam	1

## Sheet: Reference genome
Reference genome	This sheet describes which particular species on the WAS List have an assembled reference genome in addition to metrics such as strain/isolate/assembly accession, the year it was released on NCBI, assembly level, and sequence data (sequence length, number of scaffolds, etc.)
Species name	Common name	Group	Is there a reference genome?	Strain or isolate (year), assembly accession	Release year	Assembly level	Total sequence length	Number of scaffolds	Scaffold N50	Scaffold L50	Number of contigs	Contig N50	Contig L50
Lithobates catesbeianus	Bullfrog	Amphibian	Yes	Bruno; GCA_002284835.2	2017	Scaffold	6250.35	1544635	5415	256279	-	-	-
Rhinella marina	Cane toad	Amphibian	Yes	GCA_900303285.1	2018	Contig	2551760146	-	-	-	31391	167498	3374
Eleutherodactylus coqui	Caribbean tree frog	Amphibian	Yes	HN-11 Male; GCA_019857665.1	2021	Chromosome	2789347782	105233	109467076	8	480031	10856	54726
Acridotheres tristis	Common myna	Bird	No
Pycnonotus cafer	Red-vented bulbul	Bird	No
Sturnus vulgaris	European starling	Bird	Yes	715; GCA_001447265.1	2015	Scaffold	1036755994	2361	3416706	89	22666	151865	1828
Clarias batrachus	Walking catfish	Fish	Yes	FL201406; GCA_003987875.1	2018	Scaffold	821750104	10042	361123	611	78047	24893	8096
Cyprinus carpio	Common carp	Fish	Yes	SPL01; GCA_018340385.1	2021	Chromosome	1680134903	6701	29545497	24	19838	1558716	229
Gambusia affinis	Gambusia	Fish	Yes	GCF_019740435.1	2021	Chromosome	680166006	37	29761488	11	218	12906370	17
Lates niloticus	Nile perch	Fish	No
Micropterus salmoides	Largemouth bass	Fish	Yes	LMB-PRFRI; GCA_014851395.1	2020	Scaffold	963613914	4753	36481429	12	7662	1227323	202
Oncorhynchus mykiss	Rainbow trout	Fish	Yes	GCA_013265735.3	2020	Chromosome	2341688614	939	39165350	22	1229	15579713	41
Oreochromis mossambicus	Mozambique tilapia	Fish	No
Salmo trutta	Brown trout	Fish	Yes	GCA_901001165.2	2021	Chromosome	2371880186	1441	52209666	18	5378	1703178	294
Achatina fulica	Giant African snail	Invertebrate	No
Aedes albopictus	Tiger mosquito	Invertebrate	Yes	FPA; GCA_006496715.1	2019	Scaffold	2538387871	2197	55702539	13	5556	1184735	434
Anopheles quadrimaculatus	Common malaria mosquito	Invertebrate	No
Anoplolepis gracilipes	Yellow crazy ant	Invertebrate	No
Anoplophora glabripennis	Asian long-horned beetle	Invertebrate	Yes	ALB-LARVAE; GCA_000390285.2	2017	Scaffold	706968555	9867	678234	269	26749	80490	2230
Asterias amurensis	Flatbottom seastar	Invertebrate	No
Bemisia tabaci	Cotton whitefly	Invertebrate	Yes	MEAM1;GCA_001854935.1	2016	Scaffold	615017152	19751	3232964	56	31571	84501	2037
Carcinus maenas	European shore crab	Invertebrate	No
Cercopagis pengoi	Fishhook waterflea	Invertebrate	No
Cinara cupressi	Cypress aphid	Invertebrate	No
Coptotermes formosanus	Formosan subterranean termite	Invertebrate	No
Dreissena polymorpha	Zebra mussel	Invertebrate	Yes	Duluth1; GCA_020536995.1	2021	Chromosome	1798009535	194	117515028	6	2862	1111654	444
Eriocheir sinensis	Chinese freshwater edible crab	Invertebrate	Yes	nwpu-v1-2020;GCA_013436485.1	2020	Chromosome	1272135116	4311	17608299	30	6666	3161423	96
Euglandina rosea	Cannibal snail	Invertebrate	No
Linepithema humile	Argentine ant	Invertebrate	Yes	GCA_000217595.1	2011	Scaffold	219500750	3030	1402257	40	18227	35858	1697
Lymantria dispar	Spongy moth	Invertebrate	Yes	GCA_016802235.1	2021	Contig	998430749	-	-	-	4622	661876	305
Mnemiopsis leidyi	Warty comb jelly	Invertebrate	Yes	GCA_000226015.1	2011	Scaffold	155865547	5100	187314	242	24927	11914	3659
Mytilus galloprovincialis	Blue mussel	Invertebrate	Yes	GCA_900618805.1	2020	Scaffold	1282208009	10577	207642	1904	22883	77157	4913
Pheidole megacephala	Big-headed ant	Invertebrate	No
Platydemus manokwari	Snail-eating flatworm	Invertebrate	No
Pomacea canaliculata	Apple snail	Invertebrate	Yes	SZHN2017;GCA_003073045.1	2018	Chromosome	440159624	24	31531291	6	746	1072857	121
Potamocorbula amurensis	Asian clam	Invertebrate	No
Solenopsis invicta	Red imported fire ant	Invertebrate	Yes	M01_SB;GCA_016802725.1	2021	Chromosome	378101515	219	26227205	7	317	9421447	13
Trogoderma granarium	Khapra beetle	Invertebrate	No
Vespula vulgaris	Common wasp	Invertebrate	Yes	GCA_905475345.1	2021	Chromosome	188204803	28	8749684	8	50	8516319	10
Wasmannia auropunctata	Little fire ant	Invertebrate	Yes	WASHAW1;GCA_000956235.1	2015	Scaffold	324120201	77788	1175369	55	103610	37912	1666
Aphanomyces astaci	Crayfish plague	Macro-fungi	Yes	Strain: APO3;GCA_000520075.1	2014	Scaffold	75844385	835	657536	31	4659	36439	421
Batrachochytrium dendrobatidis	Chytrid frog fungi	Macro-fungi	Yes	Strain: JEL423; GCA_000149865.1	2006	Scaffold	23897668	70	1707251	5	351	221037	32
Cryphonectria parasitica	Chestnut blight	Macro-fungi	Yes	Strain: ES15; GCA_018104285.1	2021	Chromosome	43305322	18	4077748	5	19	4077748	5
Ophiostoma ulmi sensu lato	Dutch elm disease	Macro-fungi	No
Phytophthora cinnamomi	Cinnamon fungus	Macro-fungi	Yes	Strain: GKB4; GCA_018691715.1	2021	Scaffold	109702272	133	1187988	30	205	765543	39
Capra hircus	Domestic goat	Mammal	Yes	GCA_001704415.1	2016	Chromosome	2922813246	29907	87277232	13	30399	26244591	32
Cervus elaphus	Red deer	Mammal	Yes	GCA_910594005.1	2021	Chromosome	2886603524	144	83473711	13	184	68741660	17
Felis catus	Domestic cat	mammal	Yes	GCA_018350175.1	2021	Chromosome	2425747038	71	148491486	7	110	90731473	10
Herpestes javanicus	Small indian mongoose	Mammal	No
Macaca fascicularis	Crab-eating macaque	Mammal	Yes	CE1976F; GCA_012559485.3	2021	Chromosome	2800899072	401	149803873	8	1006	26251577	31
Mus musculus	Field mouse	Mammal	Yes	Strain: C57BL/6J; GCA_000001635.9	2020	Chromosome	2728222451	102	106145001	11	306	59462871	15
Mustela erminea	Stoat	Mammal	Yes	mMusErm1; GCA_009829155.1	2020	Chromosome	2445217270	94	130149454	8	293	36329944	19
Myocastor coypus	Copyu	Mammal	No
Oryctolagus cuniculus	European rabbit	Mammal	Yes	GCA_000003625.1	2009	Chromosome	2737462810	3318	35972871	22	84024	64648	12076
Rattus rattus	Black rat	Mammal	Yes	New Zealand; GCA_011064425.1	2020	Chromosome	2382787281	2173	158824752	6	7847	1635336	371
Sciurus carolinensis	Gray squirrel	Mammal	Yes	GCA_902686445.2	2020	Chromosome	2815413801	753	148229995	8	2577	13975867	52
Sus scrofa	Wild boar	Mammal	Yes	TJ Tabasco; GCA_000003025.6	2017	Chromosome	2501912388	706	88231837	9	1118	48231277	15
Trichosurus vulpecula	Brushtail possum	Mammal	Yes	mTriVul1; GCA_011100635.1	2020	Chromosome	3359347707	212	442560073	4	2007	4314688	218
Vulpes vulpes	European red fox	Mammal	No
Banana bunchy top virus	Banana bunchy top virus	Micro-organism	Yes	GCA_000847305.1	1993	Complete genome	6396
Plasmodium relictum	Avian malaria	Micro-organism	Yes	Strain: SGS1; GCA_900005765.1	2016	Chromosome	22607330	514	1287098	6	724	583861	12
Acacia Mearnsii	Black wattle	Plant	No
Ardisia elliptica	Shoebutton ardisia	Plant	No
Arundo donax	Giant reed	Plant	No
Caulerpa taxifolia	Killer alga	Plant	No
Cecropia peltata	Trumpet tree	Plant	No
Chromolaena odorata	Bitterbush	Plant	No
Cinchona pubescens	Red cinchona	Plant	No
Clidemia hirta	Clidemia hirta	Plant	No
Eichhornia crassipes	Floating water hyacinth	Plant	No
Euphorbia esula	Leafy spurge	Plant	Yes	GCA_002919075.1	2018	Scaffold	1124886465	1633094	1035	278878	2242201	605	496565
Hedychium gardnerianum	Kahili ginger	Plant	No
Hiptage benghalensis	Hiptage benghalensis	Plant	No
Imperata cylindrica	Cogon grass	Plant	No
Lantana camara	West Indian latana	Plant	No
Leucaena leucocephala	River tamarind	Plant	No
Ligustrum robustum	Common privet	Plant	No
Lythrum salicaria	Purple loosetrife	Plant	No
Melaleuca quinquenervia	Broad leaved paperbark tree	Plant	No
Miconia calvescens	Velvet tree	Plant	No
Mikania micrantha	american rope	Plant	Yes	NLD-2019; GCA_009363875.1	2019	Chromosome	1790643622	2815	86674320	9	4414	1353263	250
Mimosa pigra	Bashful plant	Plant	No
Morella faya	Fire tree	Plant	No
Opuntia stricta	Araluen pear	Plant	No
Pinus pinaster	Maritime pine	Plant	No
Polygonum cuspidatum	Donkey rhubarb	Plant	No
Prosopis glandulosa	Honey mesquite	Plant	No
Psidium cattleianum	Strawberry guava	Plant	No
Pueraria montana	Kudzu	Plant	Yes	ZG-11; GCA_019096045.1	2021	Scaffold	1386382709	281	130661842	5	5042	600355	560
Rubus ellipticus	Asian wild raspberry	Plant	No
Salvinia molesta	African payal	Plant	No
Schinus terebinthifolius	Baie rose	Plant	No
Spartina anglica	Common cord grass	Plant	No
Spathodea campanulata	African tulip tree	Plant	No
Sphagneticola trilobata	Bay biscayne creeping oxeye	Plant	No
Tamarix ramosissima	Salt cedar	Plant	No
Ulex europaeus	Gorse	Plant	No
Undaria pinnatifida	Wakame	Plant	Yes	A029; GCA_012845835.1	2020	Scaffold	511280173	114	16510065	12	618	1670562	93
Boiga irregularis	Brown treesnake	Reptile	No
Trachemys scripta elegans	Red-eared slider	Reptile	Yes	TJP31775; GCA_013100865.1	2020	Chromosome	2126199303	138	140411086	5	17980	204575	2897
